# Supplementary material for: Antimicrobial Resistance: The Major Contribution of Poor Governance and Corruption to This Growing Problem
Source: PLoS One. 2015 Mar 18;10(3):e0116746. doi: 10.1371/journal.pone.0116746 (PMC4364737; doi:10.1371/journal.pone.0116746)
Supplement: S1 Table — (XLSX) [file pone.0116746.s001.xlsx]

## Sheet: Sheet1
country	year	ccode	average	antibioticusage	corruption	privateHE	GNIpercapita	schoolenrollmenttertiarygross	employmentinagricultureoftotalem	saverage	santibioticusage	scor	sprivate	sgni	seduc	semp	gdppercapitapppconstant2005inter	pnsp	mnsp	rif	mrsa	pseudopip	pseudofq	pseudoceft	pseudocarb	pseudoaminiglycosides	pseuodonosaamikacin	klebfq	klebcarb	klebaminoglycosides	kleb3rdgenceph	ecolifq	ecolicarb	ecoliaminopenicillinis	ecoliaminoglycosides	ecoli3rdgen	efaeciumvancomycin	efaeciumgentamicin	efaeciumaminopenicillins	efaecalisvancomycin	efaecalisgentamicin	efaecalisaminopenicillins	average1	average2	average3	average4	average5	average6	average7
Austria	1997	AUT			4.41667	2.38827	21386	49.3654	6.7			0.384174	0.552104	0.373937	-0.29795	-0.101761	28679.9
Austria	1998	AUT			4	2.39506	22128.9	51.7911	6.5			0.0379793	0.56179	0.439995	-0.165081	-0.129663	29732.9
Austria	1999	AUT		13.1	4	2.35277	22768.5	54.2485	6.1		-1.01081	0.0379793	0.501479	0.496862	-0.030482	-0.185465	30725.4
Austria	2000	AUT	6.775	12.3	4	2.30426	23569.5	56.1526	5.8	-1.36397	-1.13386	0.0379793	0.43228	0.568083	0.0738104	-0.227318	31775.7	1.6	5.1	2.6	17.8																						3.35	10.2
Austria	2001	AUT	14.4533	11.8	4.5	2.41178	23575.7	56.2404	5.7	-0.420161	-1.21077	0.45341	0.585628	0.568639	0.0786216	-0.241268	31925.7	3.8	9.5	1.9	7.6											7	0	34.7	1.5	0	4.8	12.5	85.7	0	34.8	13	6.65	4.75			8.64	34.3333	15.9333
Austria	2002	AUT	14.5133	11.8	5	2.44782	24070.8	46.1049	5.6	-0.412786	-1.21077	0.868841	0.637031	0.612657	-0.47654	-0.255219	32307.1	1.3	10.3	1.1	12.1											10.2	0	32.7	3.8	1.3	6.7	21.4	84.4	0.8	28.6	3	5.8	6.6			9.6	37.5	10.8
Austria	2003	AUT	16.0333	12.5	5	2.51901	24228.4	46.0693	5.6	-0.22595	-1.1031	0.868841	0.738568	0.626672	-0.478488	-0.255219	32428.5	8.6	13.3	1.1	15.4											14.1	0.2	40.7	4.8	1.8	0	21.7	84.6	0.4	32.5	1.3	10.95	8.25			12.32	35.4333	11.4
Austria	2004	AUT	15.66	12.5	5	2.52983	24757.3	46.9263	5	-0.271839	-1.1031	0.868841	0.754007	0.673694	-0.431549	-0.338923	33062.5	4.8	12.7	0.9	14.4											16.7	0.2	45.8	5.5	2.5	0.6	22.1	84.8	0	23.2	0.7	8.75	7.65			14.14	35.8333	7.96667
Austria	2005	AUT	13.192	14.5	5	2.48209	25123.1	47.5817	5.5	-0.575202	-0.795469	0.868841	0.685912	0.706222	-0.395649	-0.26917	33626.4	5.2	14.8	0.8	13.6	13	14.3	6.6	10.4	6.5	0	11.4	0	3.4	5.7	19.4	0.2	48.5	5.5	4.2	1.2	29.9	84.5	0.5	28.9	1.3	10	7.2	8.46667	5.125	15.56	38.5333	10.2333
Austria	2006	AUT	13.516	14.3	5	2.23231	25889.9	49.2509	5.5	-0.535377	-0.826233	0.868841	0.329661	0.774402	-0.304218	-0.26917	34688.3	4.8	12.6	0.6	9.5	8.2	14.8	8.9	14.9	9.3	3.8	8.1	0	4.8	6	22.1	0.3	53.3	8.2	6.6	0.5	20.6	88.8	0.5	28.9	1.8	8.7	5.05	9.98333	4.725	18.1	36.6333	10.4
Austria	2007	AUT	13.716	14.7	5	2.19651	26712	50.93	5.7	-0.510793	-0.764706	0.868841	0.278603	0.847501	-0.21225	-0.241268	35834.6	5.1	13	0.4	10.6	6.1	15.2	5	11.5	8.6	1.1	12.6	0	5.4	8.2	25.7	0.2	53.2	7.7	8.9	1.9	28.3	82	0.3	30	1.9	9.05	5.5	7.91667	6.55	19.14	37.4	10.7333
Austria	2008	AUT	12.924	15.1	5	2.19385	27240.5	55.7143	5.4	-0.608145	-0.70318	0.868841	0.274821	0.89449	0.0498063	-0.28312	36177.4	4.6	11.7	0.5	8.3	7.6	12.1	6.5	10.8	8.1	3.4	11.7	0	6.4	7.9	22.9	0.2	50.5	6.9	7.4	1.8	19.4	90.8	0.4	21.5	1.7	8.15	4.4	8.08333	6.5	17.58	37.3333	7.86667
Austria	2009	AUT	13.116	15.9		2.23562	25995.1	60.2041	5.3	-0.584544	-0.580127		0.334388	0.783755	0.29573	-0.297071	34681.1	4.5	13.8	0.2	6.2	6.4	12.9	6	8.8	7.9	3.3	8.4	0	3.6	7.6	20.5	0.1	48.6	6.1	7.5	4.2	30.8	87.9	0.6	31	1	9.15	3.2	7.55	4.9	16.56	40.9667	10.8667
Austria	2010	AUT	15.144	15.73		2.263	26554.6	52.8974	5.2	-0.335265	-0.606276		0.373446	0.833509	-0.104487	-0.311022	35380.2	4	10.5	0.2	7.4	8.7	15.6	7.6	14.4	10	5.4	18.2	0.6	5.6	12.6	20.9	0	50.6	6.5	7.3	4	41.8	92.4	0.5	32.1	1.7	7.25	3.8	10.2833	9.25	17.06	46.0667	11.4333
Belgium	1997	BEL			3.16667	1.91454	21303.2	53.8478	2.6			-0.654402	-0.123545	0.366573	-0.052428	-0.673741	27975
Belgium	1998	BEL		26.4	3	1.98964	21626.2	54.8399	2.2		1.03494	-0.792882	-0.0164375	0.395299	0.0019128	-0.729544	28453.8
Belgium	1999	BEL	22.5333	26.2	3	2.05601	22378.1	55.897	2.4	0.573022	1.00418	-0.792882	0.0782226	0.462148	0.0598146	-0.701642	29393.6	13.5	31		23.1																						22.25	23.1
Belgium	2000	BEL	23.4333	25.3	3.25	2.0649	23215.5	56.9962	1.9	0.683649	0.865743	-0.585167	0.0908986	0.536609	0.120019	-0.771396	30398.4	15.6	33.8		20.9																						24.7	20.9
Belgium	2001	BEL	15.2615	23.7	4	2.04215	23167	57.7884	1.4	-0.320817	0.619638	0.0379793	0.0584503	0.532298	0.163414	-0.841149	30538.8	13	35.2		22.5											8.9		52.7	4.3	1.8	0	0	40	0	20	0	24.1	22.5			16.925	13.3333	6.66667
Belgium	2002	BEL	17.5	23.8	4	2.22027	23322.2	58.7404	1.8	-0.0456687	0.635019	0.0379793	0.312493	0.546101	0.215558	-0.785347	30815.6	14.1	34.2		28.3											13.2		47	5.7	2.8	0	5.3	56.4	0.6	19.9	0	24.15	28.3			17.175	20.5667	6.83333
Belgium	2003	BEL	18.6769	23.8	4	2.49895	23450.2	59.6829	1.7	0.0989973	0.635019	0.0379793	0.709964	0.557478	0.267179	-0.799297	30934.4	11.6	34.1		29.6											11.6		49.7	4.7	3.5	0	0	77.8	1.5	17.2	1.5	22.85	29.6			17.375	25.9333	6.73333
Belgium	2004	BEL	19.3692	22.7	4	2.52017	24010.2	61.3673	2.2	0.184095	0.465822	0.0379793	0.740224	0.607266	0.35944	-0.729544	31807.2	9.5	33.1		33.3											15.4		50.4	4.5	2.6	4.8	11.1	63.4	0	21.5	2.2	21.3	33.3			18.225	26.4333	7.9
Belgium	2005	BEL	21.2231	24.3	4	2.41805	24190	61.8387	2	0.411967	0.711927	0.0379793	0.594575	0.623259	0.385265	-0.757445	32189.4	11.8	31.4		31.4											16.8		52.7	4.2	3.6	14	21.9	61	0	26.5	0.6	21.6	31.4			19.325	32.3	9.03333
Belgium	2006	BEL	20.4615	24.2	3.70833	2.29829	24731.9	62.6353	1.9	0.31836	0.696546	-0.204358	0.423769	0.671444	0.428895	-0.771396	32846.9	9.9	31.2		21.9											19.4		54.3	5.8	2.9	4.2	19	67.3	0	29.6	0.5	20.55	21.9			20.6	30.1667	10.0333
Belgium	2007	BEL	20.0769	25.4	3.5	2.63808	25305.1	62.5277	1.8	0.271083	0.881125	-0.377451	0.908389	0.722401	0.423003	-0.785347	33558.7	9.5	24.6		23.3											19.2		57.1	4.9	3.9	0	22.9	68.2	1	26.4	0	17.05	23.3			21.275	30.3667	9.13333
Belgium	2008	BEL	20.3231	27.7	3.5	2.80833	25450	63.7805	1.6	0.30134	1.2349	-0.377451	1.15121	0.735293	0.491623	-0.813248	33617.4	8.4	24.2		20.6											16.8		55.2	4.4	4.2	5.1	16.7	75.9	0	29.9	2.8	16.3	20.6			20.15	32.5667	10.9
Belgium	2009	BEL	16.4304	27.5		2.84838	24047.7	67.463	1.5	-0.177138	1.20414		1.20833	0.610603	0.693324	-0.827199	32414	0.3	23.1		21.1	6.7	15.7	6	9	9.5	5.9	13.4	1.2	9.9	14.8	19.9		55.9	7.3	6.5	4.5	31.7	89.6	1.3	23.3	1.3	11.7	21.1	8.8	9.825	22.4	41.9333	8.63333
Belgium	2010	BEL	14.408	25.75		2.86201	24946.2	66.7451	1.4	-0.425733	0.934961		1.22776	0.690491	0.654002	-0.841149	32837.4	0.4	24.8	0.8	20.5	11.6	12.4	6.7	4.6	13.8	7.4	12.5	0	2.3	12.6	21.5	0	56.9	5.6	5.2	2.5	30	87.8	0	18.2	2.1	12.6	10.65	9.41667	6.85	17.84	40.1	6.76667
Bulgaria	1997	BGR			4	1.4513	1326.68	43.3987	25.3			0.0379793	-0.784226	-1.40963	-0.624768	2.49307	6188.84
Bulgaria	1998	BGR			4	1.61455	1419.06	43.4365	26.2			0.0379793	-0.551398	-1.40142	-0.622697	2.61863	6533.15
Bulgaria	1999	BGR		15.1	4	2.01157	1466.14	45.0366	25.8		-0.70318	0.0379793	0.0148389	-1.39723	-0.535052	2.56283	6698.92
Bulgaria	2000	BGR	23.9	20.2	3.25	2.41617	1539.77	44.3027	13.1	0.741011	0.081282	-0.585167	0.591899	-1.39068	-0.575255	0.791085	7117.57	23.1	25	7.3	40.2																						24.05	23.75
Bulgaria	2001	BGR	16.2	22.7	2	3.06797	1678.58	42.8526	9.7	-0.205463	0.465822	-1.62374	1.52151	-1.37834	-0.654682	0.316761	7551.59	6.3	9.1	4.6	27.2											7.9	0	47.7	15.3	6.7	0	33.3	50	0	30.4	4.5	7.7	15.9			15.52	27.7667	11.6333
Bulgaria	2002	BGR	26.4667	17.3	2	2.93774	1825.75	40.6464	10.7	1.0565	-0.364785	-1.62374	1.33577	-1.36526	-0.77552	0.456268	8055.23	8	8.7	7.6	32.8											14.1	0	51.9	17	13.3	0	83.3	71.4	0	63	25.9	8.35	20.2			19.26	51.5667	29.6333
Bulgaria	2003	BGR	22.64	15.5	2	2.87174	1928.48	41.1348	11.1	0.586134	-0.641653	-1.62374	1.24164	-1.35612	-0.748773	0.512071	8547.49	13.6	10.5	6.3	31.2											19.4	0	54.5	22.2	18.4	0	60	60	0	36.4	7.1	12.05	18.75			22.9	40	14.5
Bulgaria	2004	BGR	24.4533	16.4	2	2.87004	2060.58	41.6933	10.6	0.809026	-0.503219	-1.62374	1.23922	-1.34438	-0.718179	0.442317	9174.01	21.9	17.2	4.3	22.9											23.9	0	64	20	21.6	0	61.9	59.1	1.9	32.7	15.4	19.55	13.6			25.9	40.3333	16.6667
Bulgaria	2005	BGR	32.444	18	2	2.85553	2182.9	44.1467	8.9	1.79123	-0.257113	-1.62374	1.21852	-1.3335	-0.583795	0.205155	9809.34	32.6	8.1	4.8	29.4	50	47.1	45.5	37.5	52.9	41.2	26.5	0	52.9	50	28.6	0	68.8	23.6	28.1	0	55.6	96.2	0	23.6	8.1	20.35	17.1	45.7	32.35	29.82	50.6	10.5667
Bulgaria	2006	BGR	30.164	18.1	2	2.9674	2269.83	45.701	8.1	1.51097	-0.241732	-1.62374	1.37808	-1.32577	-0.498661	0.0935491	10508.6	6.9	15	12.8	28.3	33.3	16.7	13.3	14.3	41.9	19.4	23.6	0	60	60	26.2	0	63.8	28.4	28.6	0	79.2	96.6	1.6	52.9	31.3	10.95	20.55	23.15	35.9	29.4	58.6	28.6
Bulgaria	2007	BGR	26.768	19.8	2	2.63679	2294.77	48.9859	7.5	1.09354	0.0197553	-1.62374	0.906546	-1.32355	-0.318736	0.0098447	11238.4	15.6	16.7	2.6	13.2	14.3	14.3	21.4	7.1	28.6	15.4	41.4	0	58.6	55.2	34.6	0	70.1	19.7	22.8	0	75	100	0	29.4	13.2	16.15	7.9	16.85	38.8	29.44	58.3333	14.2
Bulgaria	2008	BGR	34.496	20.6	2	2.66546	2524.73	50.4449	7.5	2.04346	0.142808	-1.62374	0.94744	-1.30311	-0.23882	0.0098447	11992.1	20.7	4.2	4.6	25	47.8	36.4	54.5	17.4	47.8	34.8	52.1	0	59.2	73.5	31.5	0	64.8	30.6	29.3	0	84	93.1	0	43.6	7.5	12.45	14.8	39.7833	46.2	31.24	59.0333	17.0333
Bulgaria	2009	BGR	31.116	18.6		2.68205	2435.84	53.0178	7.1	1.62799	-0.164824		0.971094	-1.31101	-0.09789	-0.0459582	11389.7	37	26.9	2.9	15.8	33.3	33.3	22.9	23.5	33.3	20	48.4	0	65.3	69.5	28	0.7	66.3	18	19.2	0	65	96.4	0	35.8	16.4	31.95	9.35	27.7167	45.8	26.44	53.8	17.4
Bulgaria	2010	BGR	29.904	19.18		3.16914	2468.27	56.864	6.8	1.47901	-0.0756104		1.6658	-1.30813	0.11278	-0.0878103	11512.5	18.2	25	7.3	19	14.6	21.4	18.9	31	19	14.3	52.4	0	68.5	75.6	33.1	0	71.8	15.8	24.8	0	71.4	100	0	40.8	4.7	21.6	13.15	19.8667	49.125	29.1	57.1333	15.1667
Cyprus	1997	CYP			5	3.54693	11661.4	20.9354	5.4549			0.868841	2.20462	-0.490717	-1.85517	-0.275462	20330.5
Cyprus	1998	CYP			4.83333	3.2153	13215.3		5.34091			0.730361	1.73164	-0.352554		-0.291364	21095.6
Cyprus	1999	CYP			4	3.18987	12465.9	21.0324	4.7			0.0379793	1.69536	-0.419189	-1.84986	-0.380776	21871.9
Cyprus	2000	CYP			4	3.32263	12546.1	19.5623	5.2			0.0379793	1.88472	-0.412054	-1.93038	-0.311022	22731.8
Cyprus	2001	CYP			4	3.30822	13055.9	21.6125	4.8			0.0379793	1.86417	-0.366727	-1.81808	-0.366825	23393.3
Cyprus	2002	CYP			4	3.34228	13465.3	25.1023	5.2			0.0379793	1.91273	-0.330329	-1.62693	-0.311022	23586.9
Cyprus	2003	CYP	27.4077	30.37	4	3.42589	13642.8	31.9636	5.1	1.17217	1.64559	0.0379793	2.03199	-0.314547	-1.25111	-0.324973	23630.1	0	33.3		64.3											31.6	0	63.2	10.5	10.5	0		100	0	42.9	0	16.65	64.3			23.16	50	14.3
Cyprus	2004	CYP	28.12	31.01	4	3.45373	13580.8	35.8637	5	1.25973	1.74403	0.0379793	2.07169	-0.320055	-1.03749	-0.338923	24061.8	14.3	0	7.1	48.7											21.7	0	60.9	10.9	8.7	33.3	33.3	100	2.9	77.1	2.9	7.15	27.9			20.44	55.5333	27.6333
Cyprus	2005	CYP	23.128	31.65	4	3.48165	13809.3	33.2208	4.6	0.646118	1.84248	0.0379793	2.11152	-0.299738	-1.18225	-0.394726	24407.9	18.8	12.5	12.8	55.6	12.5	12.5	37.5	12.5	12.5	0	22.2	0	11.1	33.3	28.8	0	72	13.3	16	40	0	80	0	71.4	2.9	15.65	34.2	14.5833	16.65	26.02	40	24.7667
Cyprus	2006	CYP	20.28	31.9	4	3.43724	14010.8	33.4199	4.3	0.296045	1.88093	0.0379793	2.04818	-0.281824	-1.17135	-0.436578	24929.5	38.5	30.8	8.1	33.9	27	27	24.3	11.1	10.8	2.7	11.5	0	11.5	26.9	34.8	0	62.2	10	15.6	14.3	14.3	42.9	0	43.9	4.9	34.65	21	17.15	12.475	24.52	23.8333	16.2667
Cyprus	2007	CYP	26.884	33.9	4	3.33253	14369.3	36.1738	4.4	1.1078	2.18856	0.0379793	1.89883	-0.249949	-1.0205	-0.422628	25826.5	33.3	26.7	6	48.2	30.8	23.1	15.4	19.2	25	19.2	23.1	2.6	12.8	30.8	39.4	1.9	72.5	11	18.3	25	33.3	91.7	0	60.8	2	30	27.1	22.1167	17.325	28.62	50	20.9333
Cyprus	2008	CYP	25.328	32.8	4	3.37608	14601.4	42.618	4.2	0.916539	2.01936	0.0379793	1.96095	-0.229315	-0.66753	-0.450529	26456.2	42.9	28.6	0	45.7	23.3	38.1	9.3	18.6	20.9	11.6	22.6	9.7	21	35.5	45.4	0	58	10.1	19.3	20	10	60	1.3	65.3	16	35.75	22.85	20.3	22.2	26.56	30	27.5333
Cyprus	2009	CYP	25.248	34.4		3.34104	14948.5	52.0039	3.9	0.906705	2.26547		1.91097	-0.198453	-0.153428	-0.492381	25789.7	36.4	36.4	0	32.6	17.7	12.9	17.7	8.2	4.8	5.4	43.4	17	18.9	41.5	43.4	0	66.2	9.6	14	13.3	13.3	80	0	66.2	32.3	36.4	16.3	11.1167	30.2	26.64	35.5333	32.8333
Cyprus	2010	CYP	23.58	34.85		3.40339	14928.5	54.6359	3.8	0.701677	2.33469		1.99989	-0.200226	-0.0092625	-0.506332	25961	41.7	54.5	0	32.3	18.8	17	16.7	29.2	10.4	10.4	38.8	16.4	19.4	34.3	42.8	0.7	62	15.9	20.1	0	0	78.3	0	23.9	5.9	48.1	16.15	17.0833	27.225	28.3	26.1	9.93333
Czech Republic	1997	CZE			4	0.647178	5350.3	23.6805	5.8			0.0379793	-1.93109	-1.05187	-1.70481	-0.227318	16357.3
Czech Republic	1998	CZE			4	0.634215	5331.97	24.443	5.5			0.0379793	-1.94958	-1.0535	-1.66305	-0.26917	16334.1
Czech Republic	1999	CZE		18.6	4	0.624136	5398.22	25.8558	5.2		-0.164824	0.0379793	-1.96396	-1.04761	-1.58566	-0.311022	16625.4
Czech Republic	2000	CZE	3.1	14.13	4	0.633711	5626.4	28.6184	5.1	-1.8157	-0.852381	0.0379793	-1.9503	-1.02732	-1.43434	-0.324973	17340.8	3.6	1.1	3.4	4.3																						2.35	3.85
Czech Republic	2001	CZE	14.9533	14.56	3.83333	0.684206	5756.26	30.1046	4.8	-0.358702	-0.78624	-0.100501	-1.87828	-1.01578	-1.35294	-0.366825	17940.4	7.1	2.1	5.7	6											8.1	0	42.4	6	2.3	1.6	32.8	67.2	1.6	38.4	3	4.6	5.85			11.76	33.8667	14.3333
Czech Republic	2002	CZE	17.4643	13.9	2.875	0.674638	5839.63	34.3828	4.8	-0.0500588	-0.887759	-0.89674	-1.89193	-1.00836	-1.1186	-0.366825	18382.8	8.3	4.3	4.4	5.9											10.4		45.2	5.9	1.2	8.5	35.4	73.2	0.6	39.4	1.8	6.3	5.15			15.675	39.0333	13.9333
Czech Republic	2003	CZE	18.4071	16.7	2.5	0.75867	6072.49	36.7432	4.5	0.0658361	-0.457074	-1.20831	-1.77208	-0.987658	-0.989317	-0.408677	19070.5	2	2	2.7	6.1											13.2		45.4	5.3	1.1	3.2	47.9	79.8	0.4	44.5	4.1	2	4.4			16.25	43.6333	16.3333
Czech Republic	2004	CZE	18.6714	15.8	2.5	0.779415	6270.08	43.217	4.3	0.0983218	-0.595508	-1.20831	-1.74249	-0.970089	-0.634721	-0.436578	19958	6.2	3.9	1.9	8.5											15.9		47	5	1.7	2.8	43.4	81.1	0.4	43.1	0.5	5.05	5.2			17.4	42.4333	14.6667
Czech Republic	2005	CZE	24.116	17.3	2.5	0.918881	6722.58	47.6217	4	0.767561	-0.364785	-1.20831	-1.54358	-0.929856	-0.393457	-0.478431	21264.4	3.6	2.1	1.4	12.9	20.6	45.3	39.7	31.1	27.8	11.7	38.1	0	36.3	32.4	20.2	0	50.2	6.2	2.2	13.7	69.4	91.9	0	45.2	0.9	2.85	7.15	29.3667	26.7	15.76	58.3333	15.3667
Czech Republic	2006	CZE	24.94	15.9	2.5	0.924194	7108.73	49.3062	3.8	0.868847	-0.580127	-1.20831	-1.53601	-0.895521	-0.301194	-0.506332	22683.4	2.3	2.9	0.3	12.3	28.9	47.3	30.5	32.7	29.7	11.1	47.4	0	38.1	34.8	23.2	0	55.7	8.3	5.1	3.8	74	90.1	0	42.9	2.1	2.6	6.3	30.0333	30.075	18.46	55.9667	15
Czech Republic	2007	CZE	26.888	16.8	2.5	1.00043	7312.42	53.3334	3.6	1.10829	-0.441693	-1.20831	-1.42727	-0.87741	-0.0806039	-0.534234	23833.5	3.9	5.4	0.7	12.9	30	42.7	32.9	36	33.8	11.8	48.4	0	43.5	45.8	24.1	0.2	55.8	7.2	7.4	6.1	78.5	91.3	1.4	49.5	2.9	4.65	6.8	31.2	34.425	18.94	58.6333	17.9333
Czech Republic	2008	CZE	28.34	17.4	2.5	1.24154	7672.44	57.431	3.2	1.28677	-0.349403	-1.20831	-1.0834	-0.845398	0.143833	-0.590036	24359.5	3.3	2.9	0.7	14.2	27.5	46	44	28.9	44.5	22.2	51.5	0.2	42	47.7	26	0	60	8.7	9.9	8.1	75.3	94	0.3	48.8	1.8	3.1	7.45	35.5167	35.35	20.92	59.1333	16.9667
Czech Republic	2009	CZE	26.7	18.4		1.2648	7115.19	60.6506	3.1	1.08518	-0.195587		-1.05022	-0.894946	0.320183	-0.603987	23076.6	4.4	4.7	1.3	14.6	27.9	41.4	29	28.9	32.2	10.8	54.3	0.2	47.2	52.1	23.2	0.1	60.6	9	9.8	5.7	64.6	97.6	0.5	46.8	0.6	4.55	7.95	28.3667	38.45	20.54	55.9667	15.9667
Czech Republic	2010	CZE	25.568	18.49		1.20251	7294.76	62.8222	3.1	0.946039	-0.181744		-1.13907	-0.87898	0.439135	-0.603987	23635.2	4.9	6.3	1.5	13.5	27.6	40.8	28.5	16.5	32.4	10.5	55.1	0.1	46.7	48.2	22.7	0.1	59.3	8.5	10.4	4.8	54.3	97.3	0	48	1.2	5.6	7.5	26.05	37.525	20.2	52.1333	16.4
Germany	1997	DEU			5	1.95001	21325.3	47.168	2.9			0.868841	-0.0729565	0.368541	-0.418311	-0.631889	28392.3
Germany	1998	DEU		13.3	5	2.03009	21651.4	41.7671	2.8		-0.980048	0.868841	0.0412572	0.39754	-0.714137	-0.645839	28916.5
Germany	1999	DEU	6.57273	13.6	4.91667	2.04453	22023.7	41.2057	2.8	-1.38884	-0.933904	0.799605	0.0618548	0.430639	-0.744889	-0.645839	29438.6	1.9	6.9		8.3											4.3		36.1	4.8	0	0		10	0		0	4.4	8.3			11.3	5	0
Germany	2000	DEU	7.13333	13.6	4	2.07782	22703.3	41.5674	2.6	-1.31993	-0.933904	0.0379793	0.109327	0.491068	-0.725074	-0.673741	30297.6	2	9.9	0	12.5											7.8		46.7	6.7	0	0		0	0		0	5.95	6.25			15.3	0	0
Germany	2001	DEU	16.5133	12.8	4	2.12738	22991.1	41.9545	2.6	-0.166948	-1.05696	0.0379793	0.180018	0.516652	-0.703871	-0.673741	30704.8	3.8	17.7	0	15.6											11.2	0	45.6	4.9	0.7	1.4	42.9	70.4	0	31.2	2.3	10.75	7.8			12.48	38.2333	11.1667
Germany	2002	DEU	19.48	12.7	4	2.20331	22902.8	42.7553	2.5	0.19771	-1.07234	0.0379793	0.288314	0.508803	-0.66001	-0.687692	30656.3	1.2	13.7	0.7	18.4											14.5	0	49.5	5.1	0.9	4.2	68.4	71.4	0.5	41.9	1.8	7.45	9.55			14	48	14.7333
Germany	2003	DEU	17.7733	13.9	4.20833	2.16392	22919.7	43.004	2.4	-0.0120708	-0.887759	0.211073	0.232135	0.510307	-0.646388	-0.701642	30524.3	1.1	10.7	0.6	18.4											14	0	47.4	5.3	0.6	3	47.1	70.7	0	46.9	0.8	5.9	9.5			13.46	40.2667	15.9
Germany	2004	DEU	15.3619	13	4.5	2.31146	23591.5	43.4679	2.3	-0.308481	-1.02619	0.45341	0.44255	0.57004	-0.62098	-0.715593	30885.4	1.4	12.6	0.7	19.6	0	0	0	0	0	0					24.3	0.7	54.8	4.3	1.9	10.6	60.9	87.3	0.3	41.6	1.6	7	10.15	0		17.2	52.9333	14.5
Germany	2005	DEU	17.42	14.6	4.54167	2.33472	23830.1	44.2589	2.3	-0.0555022	-0.780088	0.488032	0.475722	0.591259	-0.57765	-0.715593	31114.5	4.2	17.3	1.4	21.4	18.1	22.6	10.6	24.8	12	7	5.7	2	9.6	6.7	23.4	0.2	53.7	5.9	1.7	10.1	51.7	90	0.3	34.1	1	10.75	11.4	15.85	6	16.98	50.6	11.8
Germany	2006	DEU	17.616	13.6	5	2.32777	24958.3	46.4453	2.2	-0.0314102	-0.933904	0.868841	0.465817	0.691572	-0.457896	-0.729544	32302.2	4.8	11.5	1.4	20	17.3	28	11.7	16.7	17.9	3.1	12.2	0	12.2	13.6	29.3	0.1	60.3	9.9	4.2	8.3	37.5	90.9	0	29.1	0.4	8.15	10.7	15.7833	9.5	20.76	45.5667	9.83333
Germany	2007	DEU	19.984	14.5	5	2.301	25730.2	44.7827	2.2	0.259661	-0.795469	0.868841	0.427643	0.760203	-0.54896	-0.729544	33402.8	2.8	7.6	0.4	16.3	17.3	28.1	16.6	22.3	9.1	5.4	9.2	1.7	5.8	6.4	29.7	0.2	55	6.1	7.7	15.3	73.4	94.5	0.8	66.8	1.1	5.2	8.35	16.4667	5.775	19.74	61.0667	22.9
Germany	2008	DEU	15.884	14.5	5	2.31745	25943.7	46.1446	1.8	-0.244305	-0.795469	0.868841	0.451102	0.779187	-0.474367	-0.785347	33828.9	5	10.2	0.8	19.4	9	22.3	7.8	10.8	9.6	0	15.3	0	9.8	11.5	23.4	0	54.9	6.9	4.8	6.3	34.9	94.7	0.4	39.3	0	7.6	10.1	9.91667	9.15	18	45.3	13.2333
Germany	2009	DEU	16.56	14.9		2.39908	24885.4	46.0888	1.7	-0.161212	-0.733943		0.567517	0.685085	-0.477422	-0.799297	32175.9	2.4	8.3	0.5	18.4	13	17.2	10.9	10.6	7.4	4.3	14.8	0	9.6	13.2	23.4	0	56.1	8.4	8.2	6.1	44.6	94	0.6	39.6	2.4	5.35	9.45	10.5667	9.4	19.22	48.2333	14.2
Germany	2010	DEU	17.308	14.68		2.44642	25772.3	46.8247	1.6	-0.069269	-0.767782		0.635036	0.763949	-0.437114	-0.813248	33414.4	3.7	9.2	0.7	20.8	15.6	18.4	8.1	12.5	10.2	4.3	14.9	0	10.5	12.8	24.8	0	54.4	8.7	8.4	8.5	44.9	94.3	0	46.8	0.2	6.45	10.75	11.5167	9.55	19.26	49.2333	15.6667
Denmark	1997	DNK			6	1.4446	27525.3	51.7544	3.7			1.6997	-0.793788	0.91981	-0.167092	-0.520283	29481.6
Denmark	1998	DNK			6	1.49869	28098.6	52.5761	3.6			1.6997	-0.716642	0.970792	-0.122086	-0.534234	30009.4
Denmark	1999	DNK		12.1	6	1.507	28804.6	55.7373	3.3		-1.16463	1.6997	-0.704795	1.03356	0.0510649	-0.576086	30676.1
Denmark	2000	DNK	2.93333	12.3	6	1.45197	29346.3	57.1279	3.3	-1.83618	-1.13386	1.6997	-0.783272	1.08173	0.127235	-0.576086	31652.6	3.7	4.9		0.2																						4.3	0.2
Denmark	2001	DNK	2.9	12.8	5.41667	1.48419	29655.5	59.8946	3.2	-1.84028	-1.05696	1.21504	-0.737323	1.10922	0.278775	-0.590036	31761.6	2.6	5.3		0.8																						3.95	0.8
Denmark	2002	DNK	3.2	13.2	5.5	1.4949	29765.8	63.3863	3	-1.80341	-0.99543	1.28427	-0.722052	1.11902	0.470029	-0.617938	31807.8	4.1	4.6		0.9																						4.35	0.9
Denmark	2003	DNK	2.73333	13.5	5.5	1.49288	29967.2	67.374	3.1	-1.86077	-0.949285	1.28427	-0.724929	1.13693	0.688451	-0.603987	31843.2	2.6	5		0.6																						3.8	0.6
Denmark	2004	DNK	2.6	14.1	5.5	1.53569	30901.7	74.2607	2.9	-1.87716	-0.856996	1.28427	-0.66387	1.22002	1.06566	-0.631889	32490.4	3.2	4.8	1.1	1.3																						4	1.2
Denmark	2005	DNK	6.67778	14.6	5.5	1.54436	31865.4	80.2343	2.8	-1.37592	-0.780088	1.28427	-0.6515	1.30571	1.39286	-0.645839	33193.2	4.4	5.8	0.7	1.7											4.7	0	39.8	1.9	1.1							5.1	1.2			9.5
Denmark	2006	DNK	9.59412	15.2	5.5	1.52802	32991.1	78.8772	2.9	-1.01745	-0.687798	1.28427	-0.674817	1.4058	1.31853	-0.631889	34207.4	3.7	5.5	0.2	1.7							6.1	0	2	3.7	6.6	0.6	41.5	3	2.4	0		84.8	0.8		0.5	4.6	0.95		2.95	10.82	42.4	0.65
Denmark	2007	DNK	9.38696	16.1	5.5	1.51081	33105.9	78.574	2.6	-1.04291	-0.549364	1.28427	-0.69935	1.41602	1.30192	-0.673741	34595.3	3.3	6.3	0.8	0.7	3.4	6	2.4	2.3	1.2	11.8	13.4	0	6	10.4	9.3	0	43.5	3.6	3.2	0.9		86.4	0.5		0.5	4.8	0.75	4.51667	7.45	11.92	43.65	0.5
Denmark	2008	DNK	12.6417	16	5.5	1.51436	32821.1	75.7885	2.6	-0.642849	-0.564745	1.28427	-0.694293	1.39069	1.14935	-0.673741	34123	2.9	6.6	0.4	1.6	2.3	3.4	3.3	1.2	1.2		16	0.2	6.9	9.2	10.2	0.1	43.2	4.1	4.1	0.3	60.9	87.6	0.5	36.7	0.5	4.75	1	2.28	8.075	12.34	49.6	12.5667
Denmark	2009	DNK	12.4667	16		1.52271	30747.3	74.3992	2.5	-0.664359	-0.564745		-0.682384	1.20629	1.07325	-0.687692	31960.9	3.5	4.2	0.1	2.1	1.9	5.4	3.5	2.9	0.7		16.2	0	7.2	11.2	13.2	0	42.9	4.4	6.2	1.7	51.5	86.9	0.2	32.7	0.6	3.85	1.1	2.88	8.65	13.34	46.7	11.1667
Denmark	2010	DNK	13.8792	16.86		1.53892	31241.8	84.6172	2.4	-0.490737	-0.432464		-0.659265	1.25027	1.63293	-0.701642	32231.5	3.6	4.2	0.7	1.3	3.9	6.1	2.8	3.1	1.3		11.3	0	6.1	10.6	13.7	0	45.8	5.8	7.6	1.8	74.2	92.1	0.7	36.4	0	3.9	1	3.44	7	14.58	56.0333	12.3667
Spain	1997	ESP			5	2.01936	12638.1	51.6642	8			0.868841	0.0259585	-0.403877	-0.172037	0.0795984	22252.5
Spain	1998	ESP			5	2.03487	13145.9	54.3563	7.7			0.868841	0.0480784	-0.358728	-0.0245778	0.0377462	23165.6
Spain	1999	ESP		20	4.5	2.04658	13705.4	56.0053	7.2		0.0505186	0.45341	0.0647801	-0.30898	0.0657455	-0.0320075	24140.3
Spain	2000	ESP	21.6	19	4	2.04613	14292.3	58.7394	6.7	0.458298	-0.103297	0.0379793	0.0641327	-0.256793	0.215503	-0.101761	25147.1	32.9	22.2	1.9	29.4																						27.55	15.65
Spain	2001	ESP	18.3733	18	3.79167	2.08498	14537.1	60.7745	6.6	0.0616803	-0.257113	-0.135114	0.119542	-0.235028	0.326973	-0.115712	25777.1	37.6	31	2	24.4											17.3	0.1	57.1	6.8	0.6	1.6	12.5	49.2	0.6	32.2	2.6	34.3	13.2			16.38	21.1	11.8
Spain	2002	ESP	19.1933	18	3.5	2.08158	14729.9	62.1269	6	0.162474	-0.257113	-0.377451	0.114692	-0.217883	0.401046	-0.199416	26095.4	33.4	25.9	1.1	23.3											19.3	0	60.1	7.5	1.6	1	16.3	58.8	0.4	37.3	1.9	29.65	12.2			17.7	25.3667	13.2
Spain	2003	ESP	19.38	18.9	3.5	2.35961	14987.6	64.046	5.7	0.185419	-0.118679	-0.377451	0.511226	-0.194972	0.506167	-0.241268	26459.3	32.2	27	1.4	24											21	0	58	7.3	4.2	3.4	10.6	63.9	0.4	36.1	1.2	29.6	12.7			18.1	25.9667	12.5667
Spain	2004	ESP	20.3467	18.5	3.79167	2.37761	15200.9	65.7758	5.5	0.30424	-0.180205	-0.135114	0.536897	-0.176009	0.600913	-0.26917	26882	29.3	26.6	1.1	26.5											25.4	0	59.9	7.5	6.5	1.6	16.9	66.4	0	36	1.5	27.95	13.8			19.86	28.3	12.5
Spain	2005	ESP	15.036	19.3	4	2.39767	15475	66.6065	5.3	-0.34854	-0.0571527	0.0379793	0.565509	-0.15164	0.646412	-0.297071	27392	24.6	23.1	0.9	27.1	4.3	14.3	5.7	17.1	4.3	3.1	10.7	0	3.6	7.1	28.2	0	61.9	9.9	7.7	2.8	15.6	67.4	0	36.1	0.4	23.85	14	8.13333	5.35	21.54	28.6	12.1667
Spain	2006	ESP	16.076	18.7	4	2.35481	15802.1	68.0024	4.8	-0.220705	-0.149442	0.0379793	0.504377	-0.122551	0.722872	-0.366825	28044.4	27.4	21.7	1.5	25	8.9	18.7	7.3	11.6	10.9	2.4	8.3	0	6.6	9.4	28	0	63.5	9.3	7.1	2.9	20.7	73.1	0.3	35.7	1.6	24.55	13.25	9.96667	6.075	21.58	32.2333	12.5333
Spain	2007	ESP	18.068	19.9	4	2.33276	15965.5	69.0053	4.5	0.024149	0.035137	0.0379793	0.472934	-0.108019	0.777806	-0.408677	28527.1	22.3	18.3	0.6	25.5	8.1	24.6	9.6	15.2	15	3.7	16.7	0	9.1	9.6	30.4	0	61.7	10.1	7.4	2.3	39.7	78.9	0.1	41.7	1.1	20.3	13.05	12.7	8.85	21.92	40.3	14.3
Spain	2008	ESP	18.372	19.7	4	2.41541	15815.2	70.7478	4	0.0615164	0.004374	0.0379793	0.590809	-0.121389	0.873247	-0.478431	28353	22.8	21.9	0.6	26.6	8.4	23.2	10.8	13.2	17.6	4	14.9	0	9.1	11.9	32.5	0	63	11.2	9	1.4	34.8	78.9	0	40.8	2.7	22.35	13.6	12.8667	8.975	23.14	38.3667	14.5
Spain	2009	ESP	19.004	19.7		2.39527	15170.3	73.2427	4.2	0.139201	0.004374		0.562085	-0.178729	1.0099	-0.450529	27082.6	22	19.4	0.5	25.9	8.2	25	7.7	16.1	19.2	4.9	15.8	0.2	9.2	11.1	31.5	0	64.7	13	11.3	2.6	37.8	83.3	0.1	42.9	2.7	20.7	13.2	13.5167	9.075	24.1	41.2333	15.2333
Spain	2010	ESP	18.836	19.54		2.50167	15229.2	74.9506	4.3	0.118551	-0.0202366		0.713844	-0.173495	1.10345	-0.436578	26968.4	29.8	26.7	0.5	25.3	6.4	24.8	7.5	17.8	18.2	4.4	13.6	0	8.7	10.2	32.8	0	64.5	14.2	12.1	1.5	26.5	83.2	0.3	40.8	1.1	28.25	12.9	13.1833	8.125	24.72	37.0667	14.0667
Estonia	1997	EST				0.670254	3380.03	44.2594	9.2				-1.89818	-1.22706	-0.577626	0.247007	9641.1
Estonia	1998	EST				0.758336	3692.04	47.8386	8.9				-1.77256	-1.19931	-0.381577	0.205155	10397
Estonia	1999	EST			5	1.11042	3703.74	50.4283	8.1			0.868841	-1.2704	-1.19827	-0.239728	0.0935491	10448
Estonia	2000	EST	0	12.53	5	1.19111	4008.46	55.633	7.1	-2.19675	-1.09849	0.868841	-1.15532	-1.17118	0.0453543	-0.0459582	11512.5															0		0	0	0											0
Estonia	2001	EST	13.3667	14.4	4.41667	1.03694	4241.36	59.7627	6.9	-0.553733	-0.810851	0.384174	-1.3752	-1.15047	0.271553	-0.0738596	12284.2	0	5	0	5.1											0	0	43.5	7.7	5.9	0	62.5	62.5	0	0	8.3	2.5	2.55			11.42	41.6667	2.76667
Estonia	2002	EST	14.5933	11.7	3	1.11118	4532.38	62.3842	6.9	-0.402952	-1.22615	-0.792882	-1.26932	-1.1246	0.415139	-0.0738596	13142.7	0	0	0	0											4.9	0	42.1	10.4	1.5	0	66.7	33.3	0	50	10	0	0			11.78	33.3333	20
Estonia	2003	EST	14.4133	11.1	3	1.14572	4845.15	64.7827	6.2	-0.425078	-1.31844	-0.792882	-1.22006	-1.09679	0.546515	-0.171515	14216.5	0	10	0	4.1											4.6	0	42.4	3.1	1	0	50	75	0	21.7	4.3	5	2.05			10.22	41.6667	8.66667
Estonia	2004	EST	18.68	10.4	3	1.14556	5186.43	65.846	5.8	0.0993752	-1.42612	-0.792882	-1.22029	-1.06644	0.604758	-0.227318	15166.1	0	5.9	0	4.8											6.4	0	54.5	1.8	3.6	0	78.9	78.9	0	31.8	13.6	2.95	2.4			13.26	52.6	15.1333
Estonia	2005	EST	17.084	11.7	3	1.14543	5715.2	66.6942	5.2	-0.0968029	-1.22615	-0.792882	-1.22047	-1.01943	0.651218	-0.311022	16548	1.9	0	0	2.1	27	13.5	18.4	37.8	27.8	6.7	0	0	7.9	8.1	5.3	0	45	3.8	1.3	0	73.9	82.6	0	50	14	0.95	1.05	21.8667	4	11.08	52.1667	21.3333
Estonia	2006	EST	14.52	11.8	3	1.31157	6204.68	65.7969	4.8	-0.411966	-1.21077	-0.792882	-0.983519	-0.975905	0.602068	-0.366825	18253.4	1.9	2.5	0	3.2	12.2	9.8	7.3	28.6	7.5	0	4.9	0	8.7	8.5	6.6	0	52.1	2.3	0.5	0	77.8	83.9	0	35.4	9.3	2.2	1.6	10.9	5.525	12.3	53.9	14.9
Estonia	2007	EST	13.636	12.7	3	1.21988	6566.11	64.6762	4.6	-0.520627	-1.07234	-0.792882	-1.11428	-0.943768	0.540685	-0.394726	19648.4	0	1.9	4.6	9.2	8.9	8.9	6.7	17.8	6.7	0	1.8	0	1.6	3.2	6.7	0	50.2	5.6	1.4	0	89.5	93.5	0	22.7	0	0.95	6.9	8.16667	1.65	12.78	61	7.56667
Estonia	2008	EST	16.248	11.9	3	1.26064	6422.44	62.8155	3.9	-0.199563	-1.19539	-0.792882	-1.05616	-0.956542	0.438765	-0.492381	18941.3	4.6	3.6	0	4.3	18.4	17.5	12.5	30	17.1	2.6	6.6	0	15.3	11.6	6.7	0.9	47	5.3	4.6	2.6	75	84.6	0	26.9	8.5	4.1	2.15	16.35	8.375	12.9	54.0667	11.8
Estonia	2009	EST	15.872	11.1		1.45798	5665.06	62.6985	4	-0.24578	-1.31844		-0.774698	-1.02388	0.432355	-0.478431	16245.6	1.2	1.6	0	3.3	12.5	18.6	7	17.2	9.5	0	19	0	15	17.2	8.3	0	38.2	3.8	2.2	0	79.3	90	0	43.5	9.4	1.4	1.65	10.8	12.8	10.5	56.4333	17.6333
Estonia	2010	EST	17.072	11.2		1.43917	5670.84	70.6754	4.2	-0.0982778	-1.30306		-0.801525	-1.02337	0.869281	-0.450529	16614.6	1.6	4.4	0	0.7	25	20	11.1	21.4	20	0	25	0	25.8	17.3	8.4	0	37.5	5.6	5.5	0	66.7	90	0	27.3	13.5	3	0.35	16.25	17.025	11.4	52.2333	13.6
Finland	1997	FIN		19.4	6	2.13303	20232.5	74.0536	6.9		-0.041771	1.6997	0.188076	0.271379	1.05432	-0.0738596	23947.1
Finland	1998	FIN	1.325	18.4	6	2.08155	21077.2	80.292	6.4	-2.03388	-0.195587	1.6997	0.114644	0.346483	1.39602	-0.143613	25085.2	0	5.3	0	0																						2.65	0
Finland	1999	FIN	2.85	18.4	6	2.115	22090.1	81.4425	6.2	-1.84643	-0.195587	1.6997	0.162363	0.436543	1.45904	-0.171515	26005.2	4.1	6	0.4	0.9																						5.05	0.65
Finland	2000	FIN	3.725	19	6	2.09295	23349.8	82.3549	6	-1.73887	-0.103297	1.6997	0.130913	0.548548	1.50901	-0.199416	27332.8	5	8.8	0.3	0.8																						6.9	0.55
Finland	2001	FIN	10.0333	19.8	6	2.08911	23983	84.3218	5.7	-0.963462	0.0197553	1.6997	0.125433	0.60485	1.61675	-0.241268	27893.5	8.9	11.2	0.2	0.8											5.4	0	33.4	0.2	0.2	0	0	66	0	23.1	1.1	10.05	0.5			7.84	22	8.06667
Finland	2002	FIN	10.4533	17.9	6	2.15827	24440.2	84.922	5.3	-0.911836	-0.272495	1.6997	0.224068	0.645502	1.64962	-0.297071	28336.3	6.4	14.4	0.3	0.8											6.3	0	30.4	0.8	0.6	1.2	0	80.2	0	13.3	2.1	10.4	0.55			7.62	27.1333	5.13333
Finland	2003	FIN	12.9	18.7	6	2.14557	24638.3	87.0964	5	-0.611095	-0.149442	1.6997	0.205956	0.663113	1.76872	-0.338923	28837.7	9.6	20.2	0.6	1.4											5.1	0	33	1.2	1	0	4	78.6	0	38.8	0	14.9	1			8.06	27.5333	12.9333
Finland	2004	FIN	13.0867	17.2	6	2.12586	25976.6	89.7081	4.9	-0.58815	-0.380166	1.6997	0.177844	0.782112	1.91178	-0.352874	29940.2	8.5	20.3	0	3.1											7.3	0.1	32.7	2.3	1.5	0	11.8	69.2	0	39	0.5	14.4	1.55			8.78	27	13.1667
Finland	2005	FIN	10.256	18.1	6	2.13804	26562.4	91.8637	4.8	-0.936092	-0.241732	1.6997	0.195216	0.834196	2.02985	-0.366825	30707.9	7.2	19.8	0.4	2.9	8.3	15.6	4.6	15.3	11	9.8	3.2	0	2.7	2.3	7.4	0	35.1	2.1	1.8	0	1.3	77.8	0	26.9	0.9	13.5	1.65	10.7667	2.05	9.28	26.3667	9.26667
Finland	2006	FIN	10.472	17.4	6	2.02793	27758.5	93.2933	4.6	-0.909541	-0.349403	1.6997	0.0381761	0.94055	2.10815	-0.394726	31939.5	12.2	24.3	0.3	3.3	7.5	17.3	3.1	7.6	8.1	1.6	3.9	0	1.4	0.9	8.2	0	36.3	2.2	1.8	0.8	15.7	80.2	0	24.7	0.4	18.25	1.8	7.53333	1.55	9.7	32.2333	8.36667
Finland	2007	FIN	10.66	18.3	6	1.97269	28857.5	94.0818	4.5	-0.886433	-0.210969	1.6997	-0.0406077	1.03826	2.15134	-0.408677	33500.8	13.2	25	0.3	1.6	7.3	10.9	5.5	8.5	8.2	6.3	0.7	0	0.8	1.5	7.7	0	34	2.7	1.5	0.6	19.3	87.3	0	21.9	1.7	19.1	0.95	7.78333	0.75	9.18	35.7333	7.86667
Finland	2008	FIN	10.112	17.9	6	2.16094	28940.5	95.0721	4.5	-0.953792	-0.272495	1.6997	0.22788	1.04565	2.20559	-0.408677	33443	11.1	24.4	0.2	2.8	7.6	15.4	4.6	6.3	5.8	4.3	2.1	0	1.4	1.7	8.7	0	34.8	3.6	2.1	0.6	15.2	86.9	0	12.7	0.5	17.75	1.5	7.33333	1.3	9.84	34.2333	4.4
Finland	2009	FIN	10.0455	18		2.29407	26676.7	91.5934	4.6	-0.961972	-0.257113		0.417751	0.844364	2.01504	-0.394726	30502.9	12.9	27.7	0	2	6.6	10.7	4.7	7.9	4.5		3.2	0.3	1.1	1.4	9.2	0	36.4	2.8	2.8	0		86.8	0		0	20.3	1	6.88	1.5	10.24	43.4	0
Finland	2010	FIN	10.0955	17.57		2.14363	27556.9	93.6779	4.4	-0.955826	-0.323254		0.203189	0.922624	2.12922	-0.422628	31496.7	14.2	27.5	0.3	2.3	7	11.1	2.8	9.8	4.1		2.5	0	3.8	4	9.2	0	33.8	3.8	3.7	0		81.8	0		0.4	20.85	1.3	6.96	2.575	10.1	40.9	0.2
France	1997	FRA			4	2.08233	20106.4	52.0217	4.6			0.0379793	0.115766	0.260168	-0.152453	-0.394726	25849.4
France	1998	FRA			4	2.07411	20719.7	52.091	4.4			0.0379793	0.104034	0.314693	-0.148659	-0.422628	26608.8
France	1999	FRA			3.25	2.08514	21491.4	53.5204	4.2			-0.585167	0.119769	0.383308	-0.0703649	-0.450529	27395.6
France	2000	FRA		33.2	3	2.07649	22084.4	53.7923	4.1		2.08089	-0.792882	0.107438	0.436035	-0.0554715	-0.46448	28210
France	2001	FRA	20.3	33.2	3	2.10281	22312.9	53.739	4.1	0.298504	2.08089	-0.792882	0.144976	0.456356	-0.0583909	-0.46448	28519.6			7.2	33.4																							20.3
France	2002	FRA	12.6462	32.2	3	2.14	22206.2	52.8184	4.1	-0.642297	1.92707	-0.792882	0.198006	0.44687	-0.108817	-0.46448	28576.1			6.3	33											8.2	0	52.3	4.2	0.8	1.6	10.4	29.2	0.3	15.3	2.8		19.65			13.1	13.7333	6.13333
France	2003	FRA	12.8769	28.9	3	2.19795	22319.5	54.3524	4.2	-0.613931	1.41948	-0.792882	0.280657	0.456944	-0.0247893	-0.450529	28629.7			3.7	28.9											9.3	0	49.7	5.2	1	0	23	27.5	0.9	15.8	2.4		16.3			13.04	16.8333	6.36667
France	2004	FRA	13.8769	27	3	2.23272	22790.2	54.8801	3.9	-0.491013	1.12723	-0.792882	0.33025	0.498797	0.00411	-0.492381	29143.1			2.1	28.7											8.2	0	46.8	4.1	1	5	21.4	46.4	0.1	16.5	0.1		15.4			12.02	24.2667	5.56667
France	2005	FRA	15.316	28.9	3.5	2.25292	23089.3	55.2404	3.6	-0.314123	1.41948	-0.377451	0.359058	0.525389	0.0238456	-0.534234	29452.7	36.2	41.5	1.4	27.2	14.6	26.6	8.5	14.2	21.7	6.5	7.2	0.1	5.4	4.1	11	0	50.2	4.8	1.4	2.6	23.9	58.2	0.3	15.1	0.2	38.85	14.3	15.35	4.2	13.48	28.2333	5.2
France	2006	FRA	15.16	27.9	3.5	2.29644	23544.6	55.4138	3.7	-0.333298	1.26567	-0.377451	0.42113	0.565872	0.0333451	-0.520283	29969.7	32.1	36.2	1.1	26.7	11.3	22.9	6	12.2	16.4	6.4	8.5	0	6.8	6.1	13.8	0	52.9	6.1	2	3.2	29.7	61.5	0.1	15.9	1.1	34.15	13.9	12.5333	5.35	14.96	31.4667	5.7
France	2007	FRA	15.928	28.6	4.375	2.30233	23925.6	54.6227	3.5	-0.238897	1.37334	0.349552	0.429539	0.599745	-0.0099854	-0.548184	30465.8	34.1	37	0.9	25.8	11.5	23.7	6.8	14.1	18.5	7.5	14	0.1	10.7	10.1	14.8	0	53.8	5.8	2.5	1.2	29.8	60.3	0	14.9	0.3	35.55	13.35	13.6833	8.725	15.38	30.4333	5.06667
France	2008	FRA	16.34	28	5	2.38534	23776.3	54.1952	2.8	-0.188254	1.28105	0.868841	0.547924	0.586472	-0.0333997	-0.645839	30271.7	30	30.9	1	24.5	14.1	22.1	8	14.2	15.2	5.4	20.6	0	16.6	15.2	15.7	0	53.9	6.5	3.8	0.6	29.9	62.1	0	17.8	0.4	30.45	12.75	13.1667	13.1	15.98	30.8667	6.06667
France	2009	FRA	18.32	29.6		2.44138	22926.1	54.5331	2.9	0.0551246	1.52715		0.627845	0.510874	-0.0148944	-0.631889	29160.6	26.8	27	1.2	22.8	21	24.8	16.8	17.4	19	11.2	24	0.2	19.6	18.7	18.6	0	55.5	8.2	6.7	0.8	38.1	60.8	0.1	18	0.7	26.9	12	18.3667	15.625	17.8	33.2333	6.26667
France	2010	FRA	18.408	26.82		2.422	23192.7	55.4757	2.9	0.0659414	1.09954		0.600203	0.534579	0.0367373	-0.631889	29483.7	27.6	30	1.1	21.6	20.3	22.8	12.7	17.8	18.6	7.4	21.8	0.1	17.7	17.8	17.5	0	54.6	7.2	7.2	1.1	41.3	76.1	0	17.7	0.2	28.8	11.35	16.6	14.35	17.3	39.5	5.96667
United Kingdom	1997	GBR			4.66667	1.30298	22464.7	52.7769	1.8			0.591889	-0.995762	0.469852	-0.111086	-0.785347	26098.4
United Kingdom	1998	GBR		16.2	5	1.31304	23548.5	55.0188	1.7		-0.533982	0.868841	-0.981415	0.566217	0.0117081	-0.799297	27021.5
United Kingdom	1999	GBR	14.475	14.8	5	1.34065	23991	59.8572	1.6	-0.417498	-0.749324	0.868841	-0.942046	0.60556	0.276728	-0.813248	27916.1	7.4	14.5	0	36																						10.95	18
United Kingdom	2000	GBR	16.525	14.3	5	1.46027	25036.8	58.2546	1.5	-0.165515	-0.826233	0.868841	-0.77144	0.698546	0.188947	-0.827199	29056.5	6.3	18.3	0	41.5																						12.3	20.75
United Kingdom	2001	GBR	15.7125	14.8	4.91667	1.45798	25931.9	59.02	1.4	-0.265386	-0.749324	0.799605	-0.774711	0.778134	0.230872	-0.841149	29862.7	4.9	12.6	0	47.3											6.2		50.8	2.7	1.2							8.75	23.65			15.225
United Kingdom	2002	GBR	16.575	14.8	4.5	1.52822	26763.3	62.248	1.4	-0.159369	-0.749324	0.45341	-0.674524	0.852059	0.407681	-0.841149	30543.7	5.7	12.7	2.6	46.8											7.3		51.9	3.5	2.1							9.2	24.7			16.2
United Kingdom	2003	GBR	17.125	15.1	4.5	1.55228	27564	61.7024	1.3	-0.0917632	-0.70318	0.45341	-0.640217	0.923253	0.377796	-0.8551	31492.6	4.9	13.1	1.2	44.3											11.3		54.6	4.3	3.3							9	22.75			18.375
United Kingdom	2004	GBR	17.2125	15	4.5	1.49249	28253.4	58.9989	1.3	-0.0810079	-0.718561	0.45341	-0.725484	0.984553	0.229715	-0.8551	32260	3.4	13	1.6	43.6											14.2		52.5	6.2	3.2							8.2	22.6			19.025
United Kingdom	2005	GBR	17.7958	15.4	4.5	1.49523	28734.8	58.6856	1.3	-0.0093052	-0.657035	0.45341	-0.721583	1.02735	0.212552	-0.8551	32738	3.9	11.4	1.9	43.6	2	8.3	3.5	9.2	3.3	0.8	12.1	0	6.3	12.3	16.8		56	8.4	6.3	33	53.3	84	1.9	46.9	1.9	7.65	22.75	4.51667	7.675	21.875	56.7667	16.9
United Kingdom	2006	GBR	14.98	15.3	4.29167	1.5341	28998.9	58.9122	1.3	-0.355424	-0.672416	0.280316	-0.666142	1.05084	0.224968	-0.8551	33385.6	3	11.6	1.3	41.9	1.3	7.6	3.1	6.2	3.4	1.3	12.6	0.3	8.2	11.1	19.9	0.2	56.8	6.6	7.7	17.8	18.2	77.6	1.5	52.2	3.1	7.3	21.6	3.81667	8.05	18.24	37.8667	18.9333
United Kingdom	2007	GBR	15.516	16.5	4	1.52114	30041.5	58.6459	1.4	-0.28954	-0.487837	0.0379793	-0.684619	1.14354	0.210382	-0.841149	34321.4	4	9.6	1.1	35.7	5.4	9.1	7.2	10	5.1	1.4	11.8	0.3	8.5	12.5	17.9	0.1	55.2	7.4	9.4	21.4	35	82.1	2.5	31.1	4.1	6.8	18.4	6.36667	8.275	18	46.1667	12.5667
United Kingdom	2008	GBR	13.616	16.9	4	1.50505	29740.8	57.0372	1.1	-0.523085	-0.426311	0.0379793	-0.707572	1.1168	0.122265	-0.883002	33717.9	4.9	6.3	0.9	30.7	1.8	7.6	3.5	6.4	2.9	0	7	1.2	5.6	6.7	15.1	0.1	60.6	7.2	6.9	28.4	6.7	82.9	3.6	41.7	1.7	5.6	15.8	3.7	5.125	17.98	39.3333	15.6667
United Kingdom	2009	GBR	14.38	17.3		1.52864	28032.7	58.5258	1.1	-0.429175	-0.364785		-0.673922	0.964931	0.203801	-0.883002	32025.5	2.8	4.2	0.6	27.8	3.1	7.1	5.5	8.1	1.3	0	5.8	0.2	5.5	7.2	18	0	61.6	7.4	9.4	12.8	38.2	90.6	2	37.9	2.4	3.5	14.2	4.18333	4.675	19.28	47.2	14.1
United Kingdom	2010	GBR	13.796	16.68		1.59078	28156.1	59.8908	1.2	-0.50096	-0.46015		-0.585297	0.9759	0.278571	-0.869051	32474.7	3.1	4.7	0.3	21.6	3.9	6.7	4.9	6.5	1.9	0.4	7.4	0.1	4.9	9.7	17.3	0	62.3	8.3	9	10.4	30.8	84.4	1.3	39.3	5.7	3.9	10.95	4.05	5.525	19.38	41.8667	15.4333
Greece	1997	GRC			5	3.97939	10575.1	44.1686	19.8			0.868841	2.82141	-0.587309	-0.582596	1.72578	18429.2
Greece	1998	GRC		24.9	5	4.01274	10867.1	45.2588	17.9		0.804217	0.868841	2.86897	-0.561347	-0.522885	1.46072	18946.5
Greece	1999	GRC	33.9	28.5	5	4.01411	11038.7	46.6188	17.4	1.9702	1.35796	0.868841	2.87092	-0.546088	-0.448391	1.39097	19508.4				33.9																							33.9
Greece	2000	GRC	22.7333	29.4	5	3.15084	11441.1	51.1337	17.4	0.597606	1.49639	0.868841	1.63971	-0.510305	-0.201091	1.39097	20316.7				49.7											4.3	1.1	42.3	4.4	3.6	0	25	82.9	0	52	7.5		49.7			11.14	35.9667	19.8333
Greece	2001	GRC	27.25	29.6	4.58333	3.45495	11928.6	58.73	16.1	1.15279	1.52715	0.522646	2.07343	-0.466967	0.214987	1.20961	21106.7				40.4											9.5	1	48.8	4.7	5.4	15.1	44.7	85.7	7.4	56	8.3		40.4			13.88	48.5	23.9
Greece	2002	GRC	28.3333	30.6	2.5	3.82211	12252.4	66.3193	15.5	1.28595	1.68097	-1.20831	2.59708	-0.438171	0.63068	1.1259	21757.9				44											13.1	0.4	45.4	6.8	6.4	19.1	51.6	75.4	13.3	60.2	4.3		44			14.42	48.7	25.9333
Greece	2003	GRC	26.8417	31.3	2.5	3.59158	12828.3	72.1631	15.3	1.1026	1.78864	-1.20831	2.2683	-0.386971	0.95077	1.098	22975.8				45.2											12.3	0.4	43.8	5.8	5.6	17.5	39.7	89.3	6.8	51.9	3.8		45.2			13.58	48.8333	20.8333
Greece	2004	GRC	28.025	33	2.5	3.54842	13326.3	79.0201	12.6	1.24805	2.05013	-1.20831	2.20674	-0.342683	1.32635	0.721332	23896.5				44.3											11.6	0.2	45.8	5.8	6	20.3	52.1	83.7	4.1	58.6	3.8		44.3			13.88	52.0333	22.1667
Greece	2005	GRC	33.7909	34.7	2.66667	3.81893	13459.8	88.5629	12.4	1.95679	2.31161	-1.06983	2.59256	-0.330815	1.84905	0.69343	24348.4				42.1	30.1	39.5	27.3	38.7	39.8	33.1	54.4	27.8	59.5	60.6	12.3	0.4	46.4	7.1	7	37	33.8	85.4	4.3	53.6	3.2		42.1	34.75	50.575	14.64	52.0667	20.3667
Greece	2006	GRC	36.2773	41	2	3.67903	14045.7	93.086	12	2.26241	3.28065	-1.62374	2.39302	-0.278722	2.0968	0.637627	25595.5				42.9	39.2	45.5	34.1	47.6	47.4	41	49.6	32.9	53.6	57.9	14.5	0.4	45.5	7	6.1	42.5	35.2	87.6	5.2	57.4	5		42.9	42.4667	48.5	14.7	55.1	22.5333
Greece	2007	GRC	38.9636	43.2	2	3.84899	14314	89.3785	11.5	2.59261	3.61905	-1.62374	2.63543	-0.254866	1.89372	0.567874	26258				48	38.4	49.7	39.6	46.7	49.2	41.5	55.1	42.4	54	61.8	19.2	0.1	48.4	8.6	7.6	36.9	44	90.6	6.7	64.6	4.1		48	44.1833	53.325	16.78	57.1667	25.1333
Greece	2008	GRC	38.3045	45.2	2	3.95221	14172.2	90	11.3	2.5116	3.92668	-1.62374	2.78264	-0.267471	1.92777	0.539972	26113.4				41	33.8	48.2	37.4	48.7	47.5	39.7	64.3	36.5	55.4	65.7	22.4	0.3	50.3	14.8	9.9	28	51.8	85.3	6.8	52.4	2.5		41	42.55	55.475	19.54	55.0333	20.5667
Greece	2009	GRC	38.9318	38.6		3.9679	13771	91	11.9	2.5887	2.9115		2.80502	-0.303149	1.98254	0.623677	25162.3				40.4	32.7	45.4	33.7	44	41.3	34.2	65.6	43.5	60.3	68.7	23.4	0.7	50.9	14.5	10.1	26.9	63.1	85.9	6.1	61.2	3.9		40.4	38.55	59.525	19.92	58.6333	23.7333
Greece	2010	GRC	39.3409	44.82		3.79574	13210	92	12.5	2.63899	3.86823		2.55948	-0.353027	2.03731	0.707381	24207.1				39.2	38.9	45.7	40.2	43.1	41.8	35.4	70.9	49.1	61.7	74.6	24.4	0.4	52.3	16.5	14.2	22.5	53.2	92.8	2.8	42.6	3.2		39.2	40.85	64.075	21.56	56.1667	16.2
Hungary	1997	HUN			5	1.26041	3808.49	26.5805	7.9			0.868841	-1.05648	-1.18896	-1.54597	0.0656476	12120.8
Hungary	1998	HUN			5	1.77989	3965.93	31.0662	7.5			0.868841	-0.315582	-1.17496	-1.30027	0.0098447	12643.9
Hungary	1999	HUN			5	1.98875	4098.25	33.4439	7.1			0.868841	-0.0176989	-1.1632	-1.17003	-0.0459582	13085.2
Hungary	2000	HUN		18.5	4.91667	2.05627	4317.4	37.0603	6.5		-0.180205	0.799605	0.0785976	-1.14371	-0.971946	-0.129663	13673.6
Hungary	2001	HUN	15.7154	18.6	3.16667	2.21656	4482.09	40.7996	6.2	-0.265031	-0.164824	-0.654402	0.307206	-1.12907	-0.767131	-0.171515	14213.7	22.2	16.3	0	4.7											5.1	0	46.4	3.9	0.4	0		100	0		5.3	19.25	2.35			11.16	50	2.65
Hungary	2002	HUN	27.2067	17.1	3	2.24687	4687.12	45.4031	6.2	1.14746	-0.395548	-0.792882	0.350437	-1.11084	-0.514977	-0.171515	14896.6	23	21.1	1	9											10.4	0	45.3	6	2	0	100	88.9	0.7	100	0.7	22.05	5			12.74	62.9667	33.8
Hungary	2003	HUN	27.48	19.1	3	2.22459	4910.8	52.5616	5.5	1.18106	-0.0879157	-0.792882	0.318658	-1.09095	-0.122879	-0.26917	15514.5	23.9	25	1.4	14.9											14.9	0	49.1	7.7	1	0	95.7	90.7	0	87	0.9	24.45	8.15			14.54	62.1333	29.3
Hungary	2004	HUN	25.2067	18.2	3	2.16778	5125.56	59.6877	5.3	0.901625	-0.22635	-0.792882	0.237639	-1.07185	0.267443	-0.297071	16294.8	16.1	24.6	0	16.7											19.4	0.2	54.6	9.7	3.2	0	80.4	94.9	0	56.7	1.6	20.35	8.35			17.42	58.4333	19.4333
Hungary	2005	HUN	21.652	19.5	3	2.2745	5332.6	64.0794	5	0.46469	-0.0263894	-0.792882	0.389838	-1.05344	0.507992	-0.338923	16974.6	21.1	31.5	1.3	19.9	10.3	27.7	10	18.5	32	10	20.7	0.3	25.6	27.7	21.9	0.1	51.5	9.1	3.7	0	63.6	90.9	0	42.6	1.3	26.3	10.6	18.0833	18.575	17.26	51.5	14.6333
Hungary	2006	HUN	20.164	17.2	3	2.19474	5552.87	66.3533	4.9	0.281787	-0.380166	-0.792882	0.27608	-1.03386	0.632543	-0.352874	17663.6	17.9	20	2	25.1	9.2	21.2	7.9	16.1	22.8	7	12.8	0	19.6	20.3	26.6	0.2	53.2	12.4	5	0	66.7	88.1	0	47.1	2.9	18.95	13.55	14.0333	13.175	19.48	51.6	16.6667
Hungary	2007	HUN	21.572	15.5	3	2.16143	5474.51	66.3058	4.7	0.454856	-0.641653	-0.792882	0.22857	-1.04083	0.629943	-0.380776	17711.2	22.6	35.5	1.8	23.4	11.5	23.5	9.1	18.7	26.1	5.6	22.2	0	28.8	25.2	26.3	0	54.1	11	5.4	0	52.5	86.4	0	48.1	1.5	29.05	12.6	15.75	19.05	19.36	46.3	16.5333
Hungary	2008	HUN	24.744	15.2	3	2.05991	5569.56	63.9589	4.3	0.844754	-0.687798	-0.792882	0.0837904	-1.03238	0.501394	-0.436578	17900.9	27.1	32.1	1.9	22.5	13.4	26.4	11.4	25.9	25.6	6.7	32.9	0	35.5	35	26.1	0.1	59	13.3	9.2	2.8	62	94.2	0	52.7	2.8	29.6	12.2	18.2333	25.85	21.54	53	18.5
Hungary	2009	HUN	25.436	16		2.02985	5307.27	61.6849	4.6	0.929814	-0.564745		0.0409202	-1.0557	0.376839	-0.394726	16709.8	11.9	19.9	2.4	29	19	26.7	11.6	26.7	29.3	7.4	33.2	0.6	40.4	38.4	30.5	0	59.8	15.9	12.9	1.3	69.7	97.4	0	50.5	1.4	15.9	15.7	20.1167	28.15	23.82	56.1333	17.3
Hungary	2010	HUN	27.152	15.53		2.32626	5362.77	75.1243	4.5	1.14074	-0.637039		0.463662	-1.05076	1.11296	-0.408677	16958.3	15	24.1	0.9	30.2	13.8	26.9	10.6	25	29	5.8	42.9	5.5	47.7	45.9	36.6	0.2	65.3	21.2	19.5	1.9	61.9	96.8	0	51	1.1	19.55	15.55	18.5167	35.5	28.56	53.5333	17.3667
Ireland	1997	IRL			3.75	1.56475	22430	41.3392	7.8			-0.169736	-0.62242	0.466763	-0.737577	0.0516969	34263.3
Ireland	1998	IRL		16.5	3	1.5318	22688	43.5588	7		-0.487837	-0.792882	-0.669418	0.489706	-0.615999	-0.0599089	34638.2
Ireland	1999	IRL	21.625	18	2.08333	1.48709	22946	47.1116	7	0.461371	-0.257113	-1.55451	-0.73319	0.51265	-0.421395	-0.0599089	35013.2	15.2	31.3	0	40																						23.25	20
Ireland	2000	IRL	23.85	17.6	2	1.51197	22122.1	50.0469	6.5	0.734865	-0.31864	-1.62374	-0.697699	0.439393	-0.26062	-0.129663	33424.4	13.4	44.4	0	37.6																						28.9	18.8
Ireland	2001	IRL	17.6	18.7	2.25	1.61719	22319.8	51.7234	6.3	-0.033377	-0.149442	-1.41603	-0.54763	0.456968	-0.168793	-0.157564	34473.1	12.3	12.3	3.1	42.7																						12.3	22.9
Ireland	2002	IRL	20.28	18.7	3.5	1.67053	22770.9	53.3569	5.9	0.296045	-0.149442	-0.377451	-0.471558	0.497076	-0.0793189	-0.213367	35887.8	11.6	12.8	1.5	42.6											5.1	0	61.7	2.6	2.2	11.1	16.7	86.4	2.4	39.2	8.3	12.2	22.05			14.32	38.0667	16.6333
Ireland	2003	IRL	22.9467	20.1	3.5	1.74438	24169	54.1843	5.6	0.623829	0.0659003	-0.377451	-0.36623	0.621386	-0.0339983	-0.255219	36776.6	11.8	11.7	0.5	42.2											9.6	0.1	61.4	3.9	2.2	18.9	54.3	90.9	0.9	31.6	4.2	11.75	21.35			15.44	54.7	12.2333
Ireland	2004	IRL	24.6067	20.2	2.83333	1.7465	24895	56.168	5.4	0.827874	0.081282	-0.931362	-0.363205	0.685941	0.074656	-0.28312	37738.1	10.3	14.4	0.4	41.4											12.1	0	64.6	5.4	1.9	22.1	56.5	95.6	1.3	42.2	0.9	12.35	20.9			16.8	58.0667	14.8
Ireland	2005	IRL	18.116	20.5	3.66667	1.76197	25829.8	56.3674	5.9	0.0300491	0.127427	-0.238972	-0.34114	0.769061	0.0855801	-0.213367	38896.4	11.1	11.7	1.2	41.8	7.1	13.8	10.3	11.1	7.1	4.3	2.5	0	4.8	7.1	16.9	0	66.8	7.4	3.6	30.9	52.5	93.1	2.5	42.1	3.2	11.4	21.5	8.95	3.6	18.94	58.8333	15.9333
Ireland	2006	IRL	19.32	21.2	3.875	1.76908	27033.1	57.7481	5.6	0.178043	0.235098	-0.0658784	-0.331011	0.87605	0.161201	-0.255219	39996.9	15.8	16.1	1	42.4	7.1	16.5	5.7	9.2	9.4	1.9	15.8	0	8.5	8.5	21	0	69	7.2	3.5	36.4	43.8	93.8	3.1	42.7	4.6	15.95	21.7	8.3	8.2	20.14	58	16.8
Ireland	2007	IRL	18.388	23	3.5	1.75177	27544.6	60.443	5.4	0.0634832	0.511967	-0.377451	-0.355693	0.921533	0.308816	-0.28312	41137	17.5	16.5	0.6	38	5.9	17.6	5.5	8.8	9.5	0.7	16.5	0	9.7	7.6	21.3	0	65.4	9.6	5.4	32.5	35.6	92.9	2.6	37.7	2.3	17	19.3	8	8.45	20.34	53.6667	14.2
Ireland	2008	IRL	17.62	22.4	3.5	2.01687	26375.7	58.1679	5.3	-0.0309186	0.419677	-0.377451	0.0224074	0.817598	0.1842	-0.297071	39294.3	23.1	16.6	0.8	33.2	5.3	15.9	4.3	6.3	5.8	1.4	10.6	0	9.5	10.8	22.6	0	67.4	9.3	5.9	34.6	27.2	95.1	3.4	30.7	0.7	19.85	17	6.5	7.725	21.04	52.3	11.6
Ireland	2009	IRL	17.688	20.8		1.9894	23314	60.9637	5	-0.02256	0.173571		-0.0167831	0.545369	0.337338	-0.338923	36273.2	19.9	17.3	0.4	26.8	4.3	9.3	6	8.5	6.4	0.5	10.8	0	11.1	11.1	21.7	0	66.5	8.8	6.5	37.8	38.1	92.7	0.7	34.2	2.8	18.6	13.6	5.83333	8.25	20.7	56.2	12.5667
Ireland	2010	IRL	17.196	23.05		1.98059	23062.8	63.9108	4.6	-0.0830361	0.519657		-0.0293386	0.523034	0.498758	-0.394726	35993.1	18.1	15.5	0.5	23.9	8.3	10.6	6	6.5	4.6	0	8.2	0	6.9	8.5	22.9	0	66.8	9.9	7.7	38.7	39.3	95.5	0.3	28.7	2.5	16.8	12.2	6	5.9	21.46	57.8333	10.5
Iceland	1997	ISL			6	1.45253	27151	37.7687	8.6			1.6997	-0.782474	0.886537	-0.933148	0.163303	26830.9
Iceland	1998	ISL		23.1	6	1.74483	28587.7	38.4835	8.6		0.527348	1.6997	-0.36559	1.01428	-0.893994	0.163303	28221.9
Iceland	1999	ISL	1.66667	21.7	6	1.71822	29461.4	40.0227	8.9	-1.99188	0.312006	1.6997	-0.403542	1.09196	-0.809685	0.205155	29024.2	2	3		0																						2.5	0
Iceland	2000	ISL	7.3	20.5	6	1.80023	30073.3	45.4746	8.3	-1.29944	0.127427	1.6997	-0.28658	1.14637	-0.511061	0.121451	29867.7	8.3	11.1		2.5																						9.7	2.5
Iceland	2001	ISL	7.42667	20	5.83333	1.77822	30714.2	47.6422	7.8	-1.28387	0.0505186	1.56122	-0.317962	1.20335	-0.392334	0.0516969	30629.1	6.3	8.3	0	0											3.7	0	41.9	3.5	0	0	0	40	0	7.7	0	7.3	0			9.82	13.3333	2.56667
Iceland	2002	ISL	4.71429	20.6	5	1.83857	31430.7	54.0601	7.2	-1.61727	0.142808	0.868841	-0.231896	1.26706	-0.0408014	-0.0320075	30399.1	4.7	4.7		0											2.7	0	18.5	1.2	0	0	0	28.6	0	5.6	0	4.7	0			4.48	9.53333	1.86667
Iceland	2003	ISL	9.76428	20.3	4.58333	1.90376	31525.5	62.1948	6.9	-0.996533	0.0966633	0.522646	-0.138918	1.27549	0.404766	-0.0738596	30924.2	8.6	20		0											5.6	0	42.4	2	1	0	0	57.1	0	0	0	14.3	0			10.2	19.0333	0
Iceland	2004	ISL	10.7357	21.4	4.5	1.85918	32855.2	68.4409	6.4	-0.877126	0.265861	0.45341	-0.202502	1.39372	0.74689	-0.143613	33055.9	16.7	7.5		0											1.8	0	43.2	0.8	0	0	12.5	62.5	0	5.3	0	12.1	0			9.16	25	1.76667
Iceland	2005	ISL	7.37391	23.2	5.5	1.75806	34831.1	70.4029	6.5	-1.29035	0.54273	1.28427	-0.346725	1.56941	0.854355	-0.129663	34889.2	8.1	16.7		0	7.7	0	7.7	7.7	0		0	0	0	0	3.4	0	37.5	0.8	0	0	0	80	0	0	0	12.4	0	4.62	0	8.34	26.6667	0
Iceland	2006	ISL	6.88696	20	5.5	1.6475	34806.8	72.6714	6.3	-1.35021	0.0505186	1.28427	-0.504403	1.56724	0.97861	-0.157564	35684.5	5.8	9.8		0	0	0	0	0	0		0	0	0	0	11.6	0	44.5	6.9	0	0	14.3	55.6	0	3.2	6.7	7.8	0	0	0	12.6	23.3	3.3
Iceland	2007	ISL	7.78261	19.2	5.5	1.58974	36294.6	71.3525	5.9	-1.24012	-0.072534	1.28427	-0.586784	1.69953	0.906373	-0.213367	36875.4	7.1	16.7		0	0	0	0	0	0		0	0	0	0	16.7	0	46.2	5.7	1.9	0	14.3	57.1	0	13.3	0	11.9	0	0	0	14.1	23.8	4.43333
Iceland	2008	ISL	9.24167	20.6	5.5	1.52193	29922.8	73.6145	4.6	-1.06077	0.142808	1.28427	-0.683492	1.13299	1.03027	-0.394726	36655.5	8.7	21.7	0	1.6	0	0	0	0	0		8.3	0	4.2	4.2	6.1	0	43.9	6.5	0.8	0	42.9	42.9	0	30	0	15.2	0.8	0	4.175	11.46	28.6	10
Iceland	2009	ISL	10.1304	19.4		1.45297	28508.5	74.0956	4.8	-0.951526	-0.041771		-0.781844	1.00723	1.05662	-0.366825	34043.9	0	8.6		0	12.5	12.5	6.3	0	0		0	0	0	0	7.1	0	49.5	7.3	1.8	8	36	68	0	15.4	0	4.3	0	6.26	0	13.14	37.3333	5.13333
Iceland	2010	ISL	7.8125	19.68		1.61646	27933.9	83.5722	5.5	-1.23644	0.0012976		-0.548682	0.956145	1.57569	-0.26917	32721.1	5.4	10.8	0	1.5	8.3	16.7	8.3	0	0		0	0	0	3.7	10.5	0	46	2.9	3.8	6.3	12.5	37.5	0	13.3	0	8.1	0.75	6.66	0.925	12.64	18.7667	4.43333
Italy	1997	ITA			4	2.23148	18044	45.6631	5.9			0.0379793	0.328484	0.0767902	-0.50074	-0.213367	26005
Italy	1998	ITA			3.66667	2.2909	18278.5	46.939	5.8			-0.238972	0.413232	0.0976351	-0.430854	-0.227318	26374
Italy	1999	ITA	23.35	24.5	3	2.27852	18619.9	47.5662	5.4	0.673406	0.742691	-0.792882	0.395575	0.127993	-0.396496	-0.28312	26752.2	13.3	28.7	10.4	41																						21	25.7
Italy	2000	ITA	23.25	24	3	2.2166	19241.4	48.8127	5.2	0.661114	0.665783	-0.792882	0.307266	0.18325	-0.328223	-0.311022	27717.1	11	28	9.5	44.5																						19.5	27
Italy	2001	ITA	25.0778	25.5	2.91667	2.08201	19603.8	51.8925	5.2	0.885782	0.896507	-0.862118	0.115309	0.215476	-0.159532	-0.311022	28215.9	9.1	38		41																15	17.6	68.8	1.4	31.4	3.4	23.55	41				33.8	12.0667
Italy	2002	ITA	26.0077	24.3	2.5	2.12612	19628.9	54.5187	4.9	1.00009	0.711927	-1.20831	0.17821	0.217712	-0.0156836	-0.352874	28254	11.1	32.4		38.2											21.1		48	5.9	2.9	19.1	36.6	79.1	0.7	37.5	5.5	21.75	38.2			19.475	44.9333	14.5667
Italy	2003	ITA	27.3071	25.6	2.5	2.12895	19463.4	57.7522	4.7	1.15981	0.911888	-1.20831	0.182251	0.202996	0.16143	-0.380776	28021.5	13.1	37.3	6.9	39.4											24.8		52.3	9.9	6.2	24.1	43.9	79.9	1.5	39.4	3.6	25.2	23.15			23.3	49.3	14.8333
Italy	2004	ITA	26.2286	24.8	2.45833	2.08037	19675.3	61.5352	4.2	1.02724	0.788835	-1.24293	0.11297	0.221837	0.368637	-0.450529	28226.9	14.2	29.3	8.6	39.8											27.8		53.4	8.7	5.3	21.2	38.6	78.4	2.1	35.8	4	21.75	24.2			23.8	46.0667	13.9667
Italy	2005	ITA	23.6882	26.2	2.5	2.12777	19787.5	63.968	4.2	0.714981	1.00418	-1.20831	0.180568	0.231812	0.501892	-0.450529	28279.9	9.1	30.9	6.9	37.1							11.3		8.2	19.5	28.2		54.8	11.4	8.5	18.7	36	77.5	2.5	38.1	4	20	22		13	25.725	44.0667	14.8667
Italy	2006	ITA	25.0167	26.7	2.5	2.11145	20162.2	65.8408	4.3	0.87827	1.08109	-1.20831	0.157295	0.265128	0.604474	-0.436578	28737.7	6.5	32.8	7.6	38.5	23.5	36.1	19.7	21.3	30.1	5.7	23.1	1.3	26.3	32.8	26.9		55.7	7.5	7.4	17.7	48.3	86.1	3.5	38	4	19.65	23.05	22.7333	20.875	24.375	50.7	15.1667
Italy	2007	ITA	24.528	27.6	2.5	2.05804	20279.8	66.4393	4	0.818204	1.21952	-1.20831	0.0811245	0.275584	0.637255	-0.478431	29007.9	14.8	31.2	5.7	33.2	19.6	35.3	25.4	26.6	27.3	9.2	27.3	1.1	25.3	34.9	31.5	0.1	57.9	14	11.5	10.6	53.3	72.5	1.8	38.8	4.3	23	19.45	23.9	22.15	23	45.4667	14.9667
Italy	2008	ITA	25.192	28.5	2.5	2.06238	19688.8	65.9898	3.7	0.899822	1.35796	-1.20831	0.087305	0.223031	0.612634	-0.520283	28453.6	10.2	26	2.9	33.7	19.8	36.4	24.2	32.9	30.1	8	27.5	1.9	27.6	38.9	37.6	0	61.6	13.7	15.9	6	48.7	64	2.3	47.2	12.7	18.1	18.3	25.2333	23.975	25.76	39.5667	20.7333
Italy	2009	ITA	24.856	28.7		2.15587	18610.5	65.9829	3.7	0.858521	1.38872		0.220649	0.127157	0.612256	-0.520283	26729.2	5.9	21.5	5.5	37.4	24.3	42	16.5	30.9	36.4	6.2	20.4	1.3	19.4	37.1	36.2	0	63.4	12.5	17	4.3	51.5	59.9	2.6	49.3	19.9	13.7	21.45	26.05	19.55	25.82	38.5667	23.9333
Italy	2010	ITA	26.784	28.8		2.04435	18848.6	71.5661	3.8	1.09551	1.4041		0.0615919	0.148324	0.918068	-0.506332	27080.7	9.2	28.9	3.2	36.5	21.2	31	17.7	22	23.3	9.3	38.5	15.2	29.1	46.5	39.2	0.1	64.2	15.5	21	3.9	59.4	69.6	2.2	49.7	13.2	19.05	19.85	20.75	32.325	28	44.3	21.7
Lithuania	1997	LTU				1.5772	2854.25	32.2845	20.7				-0.604672	-1.27381	-1.23354	1.85134	8475
Lithuania	1998	LTU				1.4617	3085.24	38.118	19.2				-0.769404	-1.25327	-0.914014	1.64208	9187.86
Lithuania	1999	LTU			3	1.55633	3069.64	44.0505	19.3			-0.792882	-0.63444	-1.25466	-0.589064	1.65603	9153.97
Lithuania	2000	LTU			3	1.96778	3211.97	50.6492	18.7			-0.792882	-0.0476111	-1.242	-0.227631	1.57233	9518.25
Lithuania	2001	LTU			2.91667	1.72092	3453.94	56.5957	17.3			-0.862118	-0.399698	-1.22049	0.0980811	1.37702	10212.6
Lithuania	2002	LTU			2.5	1.61321	3713.4	61.4397	17.8			-1.20831	-0.553306	-1.19742	0.36341	1.44677	10952
Lithuania	2003	LTU			2.5	1.56349	4052.52	68.1212	17.9			-1.20831	-0.624221	-1.16726	0.729377	1.46072	12126.2
Lithuania	2004	LTU			2.5	1.84928	4363.79	72.8256	15.8			-1.20831	-0.216622	-1.13959	0.987056	1.16776	13088.1
Lithuania	2005	LTU			2.5	1.88854	4417.19	76.4498	14			-1.20831	-0.160626	-1.13484	1.18557	0.916642	14197.2
Lithuania	2006	LTU	21.104	22.7	2.20833	1.89846	4626.44	76.3984	12.4	0.39733	0.465822	-1.45065	-0.146485	-1.11623	1.18275	0.69343	15402.2	15.6	0	0	13.2	21.4	46.2	30.8	21.4	28.6	7.7	2.9	0	25.7	22.9	12.3	0	55.1	14.6	4.7	0	75	75	0	50	4.5	7.8	6.6	26.0167	12.875	17.34	50	18.1667
Lithuania	2007	LTU	20.752	24.1	2	1.68902	4835.68	75.2846	10.4	0.354063	0.681164	-1.62374	-0.445188	-1.09763	1.12175	0.414416	17010.3	4.5	9.4	3.3	9.2	5	38.1	0	30	33.3	11.8	7.7	0	36.6	26.8	9.5	0	50	12.3	6.8	0	81.3	100	0	40.5	2.7	6.95	6.25	19.7	17.775	15.72	60.4333	14.4
Lithuania	2008	LTU	21.196	25.1	2	1.80374	5044.93	75.87	7.9	0.408639	0.83498	-1.62374	-0.281569	-1.07902	1.15381	0.0656476	17599.5	2.1	6.4	0.5	11.2	14.3	35	9.5	23.8	38.1	0	23.1	0	40.7	35.8	13.8	0	53.9	12.3	5.6	0	78.3	87.5	0	33.3	4.7	4.25	5.85	20.1167	24.9	17.12	55.2667	12.6667
Lithuania	2009	LTU	24.148	19.7		1.80374	5254.17	77.369	9.2	0.771495	0.004374		-0.281569	-1.06042	1.23592	0.247007	15088.9	8.7	6.8	0	11.4	20	33.3	14.3	19	19	4.8	37.3	0	55.9	56.7	14.6	0	58.4	15.2	7.8	10.5	64.3	94.7	0	48.4	2.6	7.75	5.7	18.4	37.475	19.2	56.5	17
Lithuania	2010	LTU	22.696	20.9		1.87502	5463.41	73.9803	9	0.593017	0.188953		-0.179916	-1.04181	1.05031	0.219106	15534.4	12.8	0	0	14.1	6.5	16.1	9.7	26.7	12.9	0	36.3	0	51.9	50.6	13.5	0	55.9	14.5	8.7	8.3	87	88	0	41.4	12.5	6.4	7.05	11.9833	34.7	18.52	61.1	17.9667
Luxembourg	1997	LUX			5.16667	0.420194	37001.9	10.493	2.4			1.00732	-2.25482	1.76242	-2.42714	-0.701642	50729.3
Luxembourg	1998	LUX		26.9	5	0.430663	37298	12.2088	2.9		1.11185	0.868841	-2.23989	1.78875	-2.33316	-0.631889	53353.7
Luxembourg	1999	LUX	17.875	28.2	5	0.593352	38894.7	10.927	1.9	0.0004258	1.31181	0.868841	-2.00786	1.93072	-2.40337	-0.771396	57068.8	22.2	33.3	0	16																						27.75	8
Luxembourg	2000	LUX	14.45	27.1	5	1.11359	40481.5	9.80487	2.4	-0.420571	1.14261	0.868841	-1.26589	2.07181	-2.46483	-0.701642	61061.2	13.6	26.3	0	17.9																						19.95	8.95
Luxembourg	2001	LUX	8.82143	27.6	5	1.16516	41897.4	10.1977	1.5	-1.11243	1.21952	0.868841	-1.19233	2.1977	-2.44332	-0.827199	61857.4	12.2	25	0	20											4.2	0	43.9	5.2	0.5	0		0	0	12.5	0	18.6	10			10.76	0	4.16667
Luxembourg	2002	LUX	13.9533	27.5	5	1.19623	40402.9	11.8406	2	-0.48162	1.20414	0.868841	-1.14802	2.06483	-2.35333	-0.757445	63725.4	22.2	25	0	14.7											9.4	0	42.9	3.6	0.5	0	14.3	60	0	16.7	0	23.6	7.35			11.28	24.7667	5.56667
Luxembourg	2003	LUX	17.9	28.6	5	1.20911	37623.5	12.1953	2.7	0.0034987	1.37334	0.868841	-1.12965	1.8177	-2.3339	-0.65979	63930.2	14.6	28.3	1.1	21.1											11.9	0	49.3	3.5	0.9	0	0	100	0	32.4	5.4	21.45	11.1			13.12	33.3333	12.6
Luxembourg	2004	LUX	13.3067	24.9	5	1.24573	43605.8	11.6155	2	-0.561108	0.804217	0.868841	-1.07742	2.34961	-2.36566	-0.757445	65800.2	11.1	33.3	1	15.6											17.6	0	48.6	3.7	0.5	0	0	50	0	18.2	0	22.2	8.3			14.08	16.6667	6.06667
Luxembourg	2005	LUX	10.46	26.3	5	1.1975	44411.8	11.7455	1.8	-0.911017	1.01956	0.868841	-1.14621	2.42128	-2.35854	-0.785347	68319.6	11.6	23.9	0	13.3	0	0	0	0	0						18.6	0	48.9	7.4	3.2	0	23.1	35.7	0	23.5	0	17.75	6.65	0		15.62	19.6	7.83333
Luxembourg	2006	LUX	12.836	25.1	5	1.14341	40055.5	10.3403	1.8	-0.618962	0.83498	0.868841	-1.22335	2.03393	-2.4355	-0.785347	70581.8	4.5	25.8	0	19.5	9.1	10	10	7.1	4.3	4.8	5.6	0	0	9.5	19.8	0	46.1	6	1.8	0	30	75	0	32	0	15.15	9.75	7.55	3.775	14.74	35	10.6667
Luxembourg	2007	LUX	15.776	27.2	5	1.13202	44438.4	11.3915	1.8	-0.257581	1.15799	0.868841	-1.2396	2.42364	-2.37793	-0.785347	74113.9	5.7	23.8	0	20	14.7	36.1	11.1	20	22.2	22.2	11.5	0	3.9	2	21.5	0	49.5	5.1	4	0	10	66.7	0	44.4	0	14.75	10	21.05	4.35	16.02	25.5667	14.8
Luxembourg	2008	LUX	13.996	27.1	5	1.08749	40743.8	10.5328	1.7	-0.476376	1.14261	0.868841	-1.30311	2.09513	-2.42496	-0.799297	73349.6	10.7	14.3	0	9.4	3.1	15.2	3	25	6.1	3	11.8	0	13.5	19.2	22.1	0	55.6	7.6	6.3	4.5	21.1	76.5	2.6	16.7	2.6	12.5	4.7	9.23333	11.125	18.32	34.0333	7.3
Luxembourg	2009	LUX	19.416	28.2		1.14526	33640.2	11.1824	1.3	0.189844	1.31181		-1.22071	1.46352	-2.38938	-0.8551	68188.4	18.8	16.4	0	13.3	14.3	11.4	14.3	15.2	8.6	2.9	21.4	0	17.9	25	25.7	0	57	9.3	8.3	35.7	28.6	92.9	10.3	28.1	10	17.6	6.65	11.1167	16.075	20.06	52.4	16.1333
Luxembourg	2010	LUX	16.044	26.72		1.39047	35552.3	11.1939	1	-0.224638	1.08416		-0.870988	1.63353	-2.38875	-0.896953	68748.1	12	18	1.1	16.5	6.3	21.9	0	9.4	9.4	0	6.8	0	5.1	5.1	26.3	0	63.2	6.5	9.3	31.8	18.8	77.3	4.2	45.7	6.4	15	8.8	7.83333	4.25	21.06	42.6333	18.7667
Latvia	1997	LVA				2.75535	2770.65	33.414	21.5				1.07564	-1.28124	-1.17167	1.96295	7096.87
Latvia	1998	LVA				2.56429	2927.09	42.4517	19.1				0.803146	-1.26733	-0.676637	1.62813	7502.45
Latvia	1999	LVA			3	2.67761	3035.66	50.6441	16.6			-0.792882	0.964762	-1.25768	-0.227907	1.27936	7919.19
Latvia	2000	LVA			3	2.71881	3292.94	56.4981	14.5			-0.792882	1.02353	-1.2348	0.0927342	0.986395	8529.14
Latvia	2001	LVA			2.83333	2.97567	3602.38	63.3236	15.1			-0.931362	1.38987	-1.20729	0.466594	1.0701	9285.52
Latvia	2002	LVA			2	2.98116	3864.31	67.4048	15.4			-1.62374	1.3977	-1.184	0.690137	1.11195	9955.8
Latvia	2003	LVA		11	2	2.89273	4140.15	71.4593	13.8		-1.33383	-1.62374	1.27158	-1.15947	0.91222	0.888741	10733.2
Latvia	2004	LVA	8.825	11.8	2	2.82202	4440.17	75.1869	13.2	-1.11199	-1.21077	-1.62374	1.17073	-1.13279	1.11639	0.805036	11727.7	0	7.1	1.8	26.4																						3.55	14.1
Latvia	2005	LVA	6.2	12.3	2	2.71926	4982.48	75.249	12.1	-1.43465	-1.13386	-1.62374	1.02417	-1.08458	1.1198	0.651578	13040.4	0	2.9	2.1	19.8																						1.45	10.95
Latvia	2006	LVA	21.776	12	2	2.37415	5527.27	73.6008	11.1	0.479932	-1.18001	-1.62374	0.53196	-1.03614	1.02952	0.512071	14716	0	2.8	0.7	18.1	16.7	33.3	28.6	12.5	46.7	7.7	25.9	0	25	35.7	10	0	43.5	4.8	6.5	0	73.3	93.8	0	50	8.8	1.4	9.4	24.25	21.65	12.96	55.7	19.6
Latvia	2007	LVA	16.5667	12.1	2	2.57124	6087.17	70.6773	9.9	-0.160393	-1.16463	-1.62374	0.813059	-0.986352	0.869385	0.344662	16268.6	0	0	0	7.7	31.3	12.5	12.5	6.3	31.3	6.7	26.9	0	22.2	44.4	17.1	0	43.4	14.5	14.5	0	0	76.7	0		29.6	0	3.85	16.7667	23.375	17.9	25.5667	14.8
Latvia	2008	LVA	26.832	11	2	2.63155	5994.58	68.0219	7.9	1.10141	-1.33383	-1.62374	0.899071	-0.994586	0.723937	0.0656476	15647	5.6	0	0	12.2	30	45.5	36.4	40	44.4	9.1	45	2.5	52.5	57.5	14.4	0	47.8	10	11.1	6.7	77.8	90	0	27.3	5	2.8	6.1	34.2333	39.375	16.66	58.1667	10.7667
Latvia	2009	LVA	21.66	10.5		2.57577	5379.88	66.1028	8.7	0.465673	-1.41073		0.819516	-1.04924	0.618823	0.177253	12901.7	0	3.3	0.6	9.1	16.7	11.8	16.7	7.1	22.2	0	34.1	0	43.2	54.5	23.5	2.4	43	12.8	11.6	18.2	78.9	81.8	0	38.5	11.5	1.65	4.85	12.4167	32.95	18.66	59.6333	16.6667
Latvia	2010	LVA	24.536	11.06		2.60179	5118.01	60.1008	8.8	0.819187	-1.3246		0.856632	-1.07253	0.290071	0.191204	12948.2	5.4	5.3	0.7	13.7	19	19	9.5	14.3	28.6	0	52.4	0	54.7	54.7	14.4	0	50	11.2	12.2	13	82.6	100	0	47.4	5.3	5.35	7.2	15.0667	40.45	17.56	65.2	17.5667
Malta	1997	MLT			4	1.99659	8988.28	22.2548	2.13818			0.0379793	-0.0065292	-0.728401	-1.7829	-0.738168	18409.4
Malta	1998	MLT			4	1.95961	9210.29	25.6427	2.08455			0.0379793	-0.0592583	-0.708661	-1.59733	-0.74565	19236.1
Malta	1999	MLT			4	1.98861	9863.79	19.0445	2.03091			0.0379793	-0.0178973	-0.650555	-1.95874	-0.753133	20046.1
Malta	2000	MLT	21.9		4	1.87602	10116.8	20.6016	1.7	0.495174		0.0379793	-0.178481	-0.628061	-1.87346	-0.799297	21290.8	9.1	36.4	6.6	35.5																						22.75	21.05
Malta	2001	MLT	15.46		3.5	2.01952	10005.1	24.1013	1.9	-0.296423		-0.377451	0.0261826	-0.637991	-1.68176	-0.771396	20338.7	8.3	18.2	0	43.9											15.4	0	26.2	10.8	0	0	0	100	0	9.1	0	13.25	21.95			10.48	33.3333	3.03333
Malta	2002	MLT	12.2467		3	1.9613	10175.4	23.6319	1.9	-0.691402		-0.792882	-0.056851	-0.622846	-1.70747	-0.771396	20755.3	0	25	0	42.5											12.2	0	43.2	8.1	2.7	0	0	33.3	0	16.7	0	12.5	21.25			13.24	11.1	5.56667
Malta	2003	MLT	20.0929		3	1.96397	10007.4	29.1828	2.1	0.273042		-0.792882	-0.0530477	-0.637787	-1.40343	-0.743494	20646.4	0	37.5		43											24.4	0	38.6	17.6	2.2	0	50	33.3	0	29.4	5.3	18.75	43			16.56	27.7667	11.5667
Malta	2004	MLT	18.4733		3	2.29131	9817.8	25.6438	1.9	0.0739722		-0.792882	0.41381	-0.654644	-1.59727	-0.771396	20405	0	25	1.2	56.4											35.6	0	47.8	19.8	4.4	0	0	42.9	0	44	0	12.5	28.8			21.52	14.3	14.6667
Malta	2005	MLT	16.716	14.55	3.5	2.0655	9776.07	30.7134	1.7	-0.142037	-0.787779	-0.377451	0.0917531	-0.658355	-1.31959	-0.799297	21018.4	15.4	46.2	0	55.8	22.2	44.4	11.1	17.8	15.6	6.7	11.1	0	16.7	5.6	30.6	0	50.6	7.1	1.2	0	0	25	0	31.8	3	30.8	27.9	19.6333	8.35	17.9	8.33333	11.6
Malta	2006	MLT	17.3174	16.4	3.5	1.96461	10020.5	29.2973	1.6	-0.0681146	-0.503219	-0.377451	-0.0521343	-0.636621	-1.39716	-0.813248	21350	6.7	45.2	2.2	66.7	46.7	24	30	20	7.8	5.9	6.3	0	6.3	6.3	31.9	0	56.4	14.9	4.3	0		14.3	0		2.4	25.95	34.45	22.4	4.725	21.5	7.15	1.2
Malta	2007	MLT	12.5956	17.9	3.5	1.75463	10341.4	31.5618	1.6	-0.648505	-0.272495	-0.377451	-0.351619	-0.608088	-1.27312	-0.813248	22119.8	0	7.7	0	52.4	11.1	11.1	2.8	11.1	8.3	5.6	10.7	0	0	7.1	35	0	54.3	19.7	12.8	0		40	0		0	3.85	26.2	8.33333	4.45	24.36	20	0
Malta	2008	MLT	21.5043	20.8	3.5	1.81736	10745.4	30.3931	1.7	0.446541	0.173571	-0.377451	-0.262147	-0.572164	-1.33714	-0.799297	22922.5	47.1	35.3	0	55.6	45.2	19.4	33.3	30	22.6	9.7	8.3	0	0	0	33.6	0	51.6	21.9	21	0		60	0		0	41.2	27.8	26.7	2.075	25.62	30	0
Malta	2009	MLT	17.3652	21.6		1.84253	9903.33	33.3677	1.4	-0.062236	0.296624		-0.226246	-0.647039	-1.1742	-0.841149	22204.4	14.3	12.5	0	58.8	36.2	22.4	29.3	20.7	20.7	10.3	2.6	0	0	0	30.4	1.3	54.4	20.9	14.6	0		50	0		0	13.4	29.4	23.2667	0.65	24.32	25	0
Malta	2010	MLT	20.9261	23.8		1.8892	10157.8	35.3094	1.3	0.375462	0.635019		-0.159682	-0.62441	-1.06785	-0.8551	22696.7	22.2	18.2	0	48.1	35.7	23.8	14.3	23.8	31	7.1	15.8	0	12.3	12.3	34.4	0	44.3	22.4	15.6	0		100	0		0	20.2	24.05	22.6167	10.1	23.34	50	0
Netherlands	1997	NLD			6	2.18474	22107.3	47.1595	3.5			1.6997	0.261827	0.438075	-0.418772	-0.548184	30394.9
Netherlands	1998	NLD		9.9	6	2.53763	22301.9	47.5919	3.3		-1.50302	1.6997	0.765126	0.455378	-0.395093	-0.576086	31393.3
Netherlands	1999	NLD	0.65	10	6	2.63832	23686	49.8362	3	-2.11685	-1.48764	1.6997	0.908729	0.578441	-0.272162	-0.617938	32645.9	1			0.3																						1	0.3
Netherlands	2000	NLD	6.35385	9.8	6	2.54474	24701.6	52.5568	3	-1.41574	-1.5184	1.6997	0.775266	0.668741	-0.123142	-0.617938	33690.8	1.5	4.2	0.2	0.3											3.4	0.3	37.3	2	0.1	0		33.3	0		0	2.85	0.25			8.62	16.65	0
Netherlands	2001	NLD	9.95333	9.9	5.83333	2.71123	24648.2	54.5741	2.9	-0.973295	-1.50302	1.56122	1.01271	0.663995	-0.012648	-0.631889	34081.4	1	5.4	0.1	0.5											5.4	0.1	38.8	2.3	0.6	1.9	0	59.3	0	32.4	1.5	3.2	0.3			9.44	20.4	11.3
Netherlands	2002	NLD	8.5	9.8	5	2.915	24549.5	55.477	2.6	-1.15194	-1.5184	0.868841	1.30334	0.655226	0.0368084	-0.673741	33890.4	1.2	6.8	0.5	0.9											5.4	0	39.5	2.3	1	1.6	3.8	21.4	0.9	39.3	2.9	4	0.7			9.64	8.93333	14.3667
Netherlands	2003	NLD	9.80667	9.8	5	3.00612	24569.7	55.88	2.9	-0.991323	-1.5184	0.868841	1.4333	0.657019	0.0588789	-0.631889	33844.1	1	5.2	0.5	1											7.2	0	44.5	2.9	1.5	1	20.5	28.4	1.1	28.6	3.7	3.1	0.75			11.22	16.6333	11.1333
Netherlands	2004	NLD	11.1733	9.7	5	3.12542	25409.8	57.0083	3.1	-0.823334	-1.53379	0.868841	1.60345	0.731711	0.120684	-0.603987	34481	1.9	7.9	0.3	1.1											6.6	0.3	43.1	3.2	1.4	0	20.5	40.6	0	37.2	3.5	4.9	0.7			10.92	20.3667	13.5667
Netherlands	2005	NLD	10.584	10.5	5	3.08777	25319.9	58.6616	3.2	-0.895775	-1.41073	0.868841	1.54975	0.723721	0.211241	-0.590036	35104.5	1.2	10.7	0.2	0.9	4.3	9	5.3	4.8	6.7	4.4	5.9	0	5	3.5	9.9	0.1	48.5	3.8	2.5	0.5	40.2	55.8	0	38	3.4	5.95	0.55	5.75	3.6	12.96	32.1667	13.8
Netherlands	2006	NLD	10.676	10.8	5	1.57509	26709.7	59.6651	3.1	-0.884466	-1.36459	0.868841	-0.607684	0.847298	0.266206	-0.603987	36237.8	1	7.9	0.1	0.9	2.3	8.7	4.6	2.1	4.3	1.5	4.3	0.3	3.6	3.5	11.2	0	47.3	3.5	3.3	0.7	50.3	71.6	0.5	28.4	5	4.45	0.5	3.91667	2.925	13.06	40.8667	11.3
Netherlands	2007	NLD	12.228	11	5	1.60278	27419.3	60.5795	2.8	-0.693696	-1.33383	0.868841	-0.568183	0.910389	0.316293	-0.645839	37576.7	2	7	0.1	2	2.3	5.3	3.8	2.3	3.3	1.8	4.6	0	5.5	7.1	12.6	0.1	49.1	4.8	4.3	0.3	61.8	82.9	0	38.1	4.6	4.5	1.05	3.13333	4.3	14.18	48.3333	14.2333
Netherlands	2008	NLD	12.368	11.2	5	1.62304	26772.4	61.521	2.6	-0.676488	-1.30306	0.868841	-0.539284	0.852872	0.367859	-0.673741	38105.9	1.5	6.9	0.4	0.7	6.1	8.1	6.1	6.4	4.1	3.3	6.5	0	7.3	7.6	14.4	0	47.6	5.7	4.6	0	52.9	84.1	0.4	33.7	0.8	4.2	0.55	5.68333	5.35	14.46	45.6667	11.6333
Netherlands	2009	NLD	12.12	11.4		1.64497	25600.8	62.7037	2.5	-0.706971	-1.2723		-0.508014	0.7487	0.432639	-0.687692	36569.7	1.4	5	0	1	3	7	4.4	3	1.3	1	4.1	0	3.3	5.5	11	0	45.1	4.4	4.3	1	75.5	89.2	0.3	30.5	1.7	3.2	0.5	3.28333	3.225	12.96	55.2333	10.8333
Netherlands	2010	NLD	12.436	11.28		1.86517	26335	64.744	2.8	-0.668129	-1.29076		-0.193951	0.81398	0.544397	-0.645839	36997.3	2	6	0.2	1.2	4.3	4.3	2.7	2.7	2.4	0.5	7	0.3	6.5	7.2	13.6	0	47.6	7.2	5.1	0.5	64.9	88.5	0	33.6	2.6	4	0.7	2.81667	5.25	14.7	51.3	12.0667
Norway	1997	NOR			5	1.52237	34978.2	61.4208	5.1			0.868841	-0.682867	1.58248	0.362371	-0.324973	41444.8
Norway	1998	NOR		15.3	5	1.59765	35691.7	62.5837	4.7		-0.672416	0.868841	-0.575498	1.64592	0.426068	-0.380776	42304
Norway	1999	NOR	3.85652	15.89	5	1.57833	36241.7	66.4231	4.6	-1.72271	-0.581665	0.868841	-0.603059	1.69483	0.63637	-0.394726	42866.5	2	9.3	0	0		12.5	0	0	0		0	0	0	0	1.5	0.2	27.1	0.4	0.1	0	0	12.5	0	23.1	0	5.65	0	3.125	0	5.86	4.16667	7.7
Norway	2000	NOR	5.79565	15.84	5	1.43191	36967.2	69.3357	4.3	-1.48435	-0.589356	0.868841	-0.811889	1.75934	0.795904	-0.436578	43974.8	1	3.8	0	0		0	25	0	0		0	0	0	0	1.7	0.2	25.7	1	0.3	0	33.3	26.7	1.4	11.1	2.1	2.4	0	6.25	0	5.78	20	4.86667
Norway	2001	NOR	8.26087	15.6	5	1.39926	38030.2	70.2732	4.1	-1.18133	-0.626272	0.868841	-0.858456	1.85386	0.847255	-0.46448	44623.6	1.2	3.9	20	0.5		9.1	15	6.7	0		0	0	0	0	1.3	0	26.9	0.8	0.3	0	40	20	1	41.7	1.6	2.55	10.25	7.7	0	5.86	20	14.7667
Norway	2002	NOR	4.55	15.7	5	1.56444	38468.2	73.3715	3.9	-1.63747	-0.61089	0.868841	-0.62287	1.8928	1.01696	-0.492381	45050.2	0.4	5.6	0	0.2	0	0	0	0	0		0	0	0	0	1.7	0.1	28.5	0.7	0.2	0	14.3	24.3	2.9	30.3	0	3	0.1	0	0	6.24	12.8667	11.0667
Norway	2003	NOR	5.70417	15.6	5	1.57207	38729.3	79.1237	3.8	-1.4956	-0.626272	0.868841	-0.611991	1.91602	1.33203	-0.506332	45227.2	0.4	8	0	0.4	0	4.3	0	0	0		0	0	0	0	1.9	0	33.9	0.4	0.3	0	14.3	35.1	0	37.9	0	4.2	0.2	0.86	0	7.3	16.4667	12.6333
Norway	2004	NOR	8.41667	15.7	5	1.52785	39873.9	79.2967	3.6	-1.16218	-0.61089	0.868841	-0.675057	2.01779	1.3415	-0.534234	46741.6	1.5	8.1	0	0.8	12.5	5.3	0	3.8	3.7		0	0	2	0	4.4	0	31.8	0.8	0.7	0	25	74.3	0	27.3	0	4.8	0.4	5.06	0.5	7.54	33.1	9.1
Norway	2005	NOR	9.12083	16.8	5	1.44368	40834	78.5845	3.3	-1.07563	-0.441693	0.868841	-0.795093	2.10316	1.30249	-0.576086	47626.3	2.5	14.4	0	0.4	2.7	4.5	3.1	3.4	0		1.2	0.6	3.1	2.1	4.7	0	33.6	1.7	0.8	0	43.8	63.1	0	31.9	1.3	8.45	0.2	2.74	1.75	8.16	35.6333	11.0667
Norway	2006	NOR	10.2792	14.8	5	1.34828	41247.7	77.6928	3.3	-0.933244	-0.749324	0.868841	-0.931167	2.13994	1.25365	-0.576086	48402.6	1.8	12.1	0	0.1	3.3	8.7	5.2	9.4	1.1		6.9	0.5	0.4	1.5	4.9	0.1	34.6	1.9	1.4	0	44.8	74.6	0	32.7	0.7	6.95	0.05	5.54	2.325	8.58	39.8	11.1333
Norway	2007	NOR	10.7792	15.5	5	1.38986	41737.5	75.5915	2.9	-0.871785	-0.641653	0.868841	-0.871862	2.18349	1.13856	-0.631889	49175.3	1.6	9.5	0	0.1	2.1	6.8	2.9	9.3	1.9		4.5	0	0.6	1.6	7.1	0	38.5	3	2.2	0	51.6	79.8	0	34	1.6	5.55	0.05	4.6	1.675	10.16	43.8	11.8667
Norway	2008	NOR	10.3833	15.5	5	1.33558	41161	72.9058	2.6	-0.92044	-0.641653	0.868841	-0.949277	2.13223	0.991449	-0.673741	48583.2	2.4	7.2	0	0.6	6.3	2.7	4.1	6.8	0.7		3.7	0.7	1.4	1.7	7.3	0.1	37.8	3.2	2.6	0	54.4	75.9	0	29.3	0.3	4.8	0.3	4.12	1.875	10.2	43.4333	9.86667
Norway	2009	NOR	9.87083	15.2		1.52133	40399.6	73.7943	2.7	-0.983436	-0.687798		-0.684358	2.06453	1.04012	-0.65979	47174.6	2.2	5.6	0	0.3	3.7	2.5	4.9	5.4	0		5.6	0	3	2.8	8.7	0	37.2	3.3	2.3	0	37.7	76	0	35.7	0	3.9	0.15	3.3	2.85	10.3	37.9	11.9
Norway	2010	NOR	10.9417	15.49		1.39215	40436.2	74.357	2.5	-0.851811	-0.643192		-0.868586	2.06779	1.07094	-0.687692	46905.8	3.7	3.8	0.3	0.6	3.1	3.6	2.5	1.2	0.6		7.4	0	1.7	2.1	8.7	0	38.2	4.3	3.7	1.5	57.1	84.6	0	33.9	0	3.75	0.45	2.2	2.8	10.98	47.7333	11.3
Poland	1997	POL			5	1.57193	3844.36	39.4692	20.5			0.868841	-0.612182	-1.18577	-0.840002	1.82344	10221.3
Poland	1998	POL			5	2.04443	4036.92	38.8512	19.2			0.868841	0.0617031	-1.16865	-0.873851	1.64208	10726.7
Poland	1999	POL			3.66667	1.65558	4224.94	45.7519	18.1			-0.238972	-0.49288	-1.15193	-0.495876	1.48862	11212.9
Poland	2000	POL		22.6	3	1.65467	4437.97	50.6345	18.8		0.45044	-0.792882	-0.494179	-1.13299	-0.228433	1.58628	11753.4
Poland	2001	POL	20.34	24.8	2.75	1.64643	4520.82	55.8182	19.1	0.30342	0.788835	-1.0006	-0.505927	-1.12562	0.0554967	1.62813	11959	0	0	12.5	15.9											8.6	0	58	5	7.1	0	73.3	76.9	0	42.9	4.9	0	14.2			15.74	50.0667	15.9333
Poland	2002	POL	30.1133	21.4	2	1.82753	4584.04	58.771	19.3	1.50475	0.265861	-1.62374	-0.247642	-1.12	0.21723	1.65603	12137.2	30	66.7	45.5	23.1											10.5	0	52.2	10.5	6.2	0	73.3	80	0	41.5	12.2	48.35	34.3			15.88	51.1	17.9
Poland	2003	POL	24.3143	18.9	2	1.84402	4734.82	60.1848	18.4	0.791934	-0.118679	-1.62374	-0.224117	-1.1066	0.294673	1.53047	12615.1	18.8	14.3	25	19.3											6.6		49.6	9.7	4.1	0	54.5	90.9	0	47.6	0	16.55	22.15			17.5	48.4667	15.8667
Poland	2004	POL	21.8467	19.1	2	1.91049	4900.63	61.5471	18	0.488618	-0.0879157	-1.62374	-0.129322	-1.09185	0.369291	1.47467	13297.1	0	18.8	4.4	19.8											8.6	0	44.5	5.2	5.2	0	100	85.7	0	33.3	2.2	9.4	12.1			12.7	61.9	11.8333
Poland	2005	POL	31.508	19.6	2.125	1.83211	5106.12	63.9008	17.4	1.67618	-0.0110077	-1.51989	-0.241115	-1.07358	0.498211	1.39097	13784.2	33.3	33.3	0.7	24.2	50	30.8	30.8	26.9	56	37.5	34	0	56.6	66	19.9	0	56.3	7.4	4.5	4.8	61.9	95.2	0	48.5	9.1	33.3	12.45	38.6667	39.15	17.62	53.9667	19.2
Poland	2006	POL	27.06	19.9	2.5	1.80079	5394.96	65.4745	15.8	1.12943	0.035137	-1.20831	-0.285775	-1.0479	0.58441	1.16776	14651.8	0	11.1	20	19.5	43.2	40.5	41.7	29.7	45.9	0	28.6	0	35.7	38.1	20.4	0	54.9	10.7	4.4	0	85	95	0	50	2.1	5.55	19.75	33.5	25.6	18.08	60	17.3667
Poland	2007	POL	26.0667	22.2	2.5	1.77371	5703.54	66.8387	14.7	1.00734	0.388914	-1.20831	-0.324407	-1.02046	0.659133	1.0143	15654.5	28.6		1.1	15.1	35.8	37.3	21.2	17.9	40.3	58.3	3.1	0	31.3	34.4	12.9	0	55.9	5.9	2.3	0	84	88	2.2	45.7	4.3	28.6	8.1	35.1333	17.2	15.4	57.3333	17.4
Poland	2008	POL	22.7292	20.7	2.5	1.82456	6086.84	69.1857	14	0.597094	0.15819	-1.20831	-0.251882	-0.986382	0.787683	0.916642	16454.8	13.1	50	0	12.1	31.8	12.5	27.3	13.6	27.3		31.6	0	26.3	36.8	20.2	0	53.6	7.1	2.4	0	66.7	77.8	0	29.4	5.9	31.55	6.05	22.5	23.675	16.66	48.1667	11.7667
Poland	2009	POL	25.884	23.6		1.80922	6088.96	70.5375	13.3	0.984882	0.604256		-0.273752	-0.986194	0.861728	0.818987	16711.3	28.1	19.4	1.2	20.2	29.8	25.5	21.5	25.4	27.3	19.7	32.4	0.7	29.3	49	23.1	0	64.7	7.1	9.1	1.2	75.5	97.5	0	38.7	0.7	23.75	10.7	24.8667	27.85	20.8	58.0667	13.1333
Poland	2010	POL	25.912	21.21		1.84925	6335.45	76.1469	12.8	0.988324	0.236636		-0.216664	-0.964277	1.16898	0.749233	17348.1	24	39.4	0.9	13.1	29.4	27.8	21.9	24.6	29.7	23.3	33	0	31.2	39.7	25.8	0.1	60.2	9.1	7.5	7.8	64.9	95.3	0	36.1	3	31.7	7	26.1167	25.975	20.54	56	13.0333
Portugal	1997	PRT			5	2.75797	10158.2	42.8892	13.3			0.868841	1.07938	-0.624374	-0.652676	0.818987	18853.4
Portugal	1998	PRT		23.3	5	2.62258	10624.2	43.7323	13.8		0.558111	0.868841	0.886289	-0.582946	-0.606498	0.888741	19747.5
Portugal	1999	PRT	26.85	25.2	5	2.67444	10984.8	44.4155	12.6	1.10362	0.850362	0.868841	0.960251	-0.550883	-0.569075	0.721332	20465.6	16.8			36.9																						16.8	36.9
Portugal	2000	PRT	27.7	24.9	5	2.42823	11233.5	47.3407	12.5	1.2081	0.804217	0.868841	0.609099	-0.52877	-0.408849	0.707381	21154.9	30.2			25.2																						30.2	25.2
Portugal	2001	PRT	24.425	24.5	4.5	2.51106	11323.8	50.1646	13.1	0.805543	0.742691	0.45341	0.727228	-0.520734	-0.254171	0.791085	21431.9	25.2			31.9											17.5		53.7	6	2.9	20.6	23.3	73.5	5.3	29.9	3.3	25.2	31.9			20.025	39.1333	12.8333
Portugal	2002	PRT	22.8692	26.5	3.5	2.49642	11435.9	52.5569	12.5	0.61431	1.05032	-0.377451	0.706348	-0.510775	-0.123136	0.707381	21438.7	19.6	0		38.1											23.5		57.8	8.8	5.7	0	33.3	78.6	5.7	25	1.2	9.8	38.1			23.95	37.3	10.6333
Portugal	2003	PRT	32.45	25.1	3.5	2.50321	11324.9	54.6308	12.8	1.79197	0.83498	-0.377451	0.71603	-0.520642	-0.0095429	0.749233	21095.5	20			45.5											25.8		53.2	9.3	7.1	46.6	54.7	88.2	3.4	33.9	1.7	20	45.5			23.85	63.1667	13
Portugal	2004	PRT	33.0077	23.8	3.5	2.68825	11423.4	55.5433	12.1	1.86052	0.635019	-0.377451	0.979945	-0.511882	0.0404399	0.651578	21300.4	26.5	20.1		46.1											26.7		58.3	12.8	8.1	42.3	65.6	83.5	6.4	29.1	3.6	23.3	46.1			26.475	63.8	13.0333
Portugal	2005	PRT	28.7333	24.5	4	2.76828	11412.1	55.4037	11.8	1.33512	0.742691	0.0379793	1.09408	-0.512887	0.0327924	0.609726	21369	16.8	18.9		46.6							0		0		29.3		58.2	12.5	11.7	33.7	67.8	92.5	4.5	37.8	0.7	17.85	46.6		0	27.925	64.6667	14.3333
Portugal	2006	PRT	25.1	22.7	4	2.73455	11359.1	55.4285	11.7	0.888514	0.465822	0.0379793	1.04597	-0.517597	0.0341512	0.595775	21606.9	17.5	21.4		48.1	15.1	20.7	19.3	20.7	16.9	8.3	19.7		13.4	20.8	27.7		59	12	9.8	25.7	52.8	75.9	5.5	40.6	1.3	19.45	48.1	16.8333	17.9667	27.125	51.4667	15.8
Portugal	2007	PRT	22.7708	22.1	4	2.93771	11581.8	57.4077	11.6	0.602216	0.373532	0.0379793	1.33573	-0.497803	0.142559	0.581824	22068	16.3	22.9		48.4	13.7	19.1	15.9	14.9	15.6	4.8	18.3	0	11.4	16.5	29.8	0.4	58.7	12.2	9.7	29.1	49	92.3	3.6	41.3	2.6	19.6	48.4	14	11.55	22.16	56.8	15.8333
Portugal	2008	PRT	22.204	22.6	4	3.00987	11521.7	61.0513	11.2	0.532541	0.45044	0.0379793	1.43865	-0.503146	0.342136	0.526022	22036.8	17.7	21.5	6.8	52.9	17.4	23.1	15.9	17.7	10.7	4.5	21.8	0.7	19	25.7	28.6	0	58.5	13.6	10.1	23.7	27.9	85.5	4.2	43.2	4.4	19.6	29.85	14.8833	16.8	22.16	45.7	17.2667
Portugal	2009	PRT	22.58	22.9		2.96248	11108.6	62.1968	11.2	0.578758	0.496585		1.37105	-0.539877	0.404874	0.526022	21375.7	18.1	22.4	3.5	49.1	17	20.5	12.5	16.3	11.9	3.8	27.6	0.8	20.4	27.5	27.7	0.2	58.3	10.8	9.2	22.6	48.6	90.6	4.1	34.3	6.7	20.25	26.3	13.6667	19.075	21.24	53.9333	15.0333
Portugal	2010	PRT	23.9	22.56		2.9243	11357.9	63.7562	10.9	0.741011	0.444288		1.31661	-0.517707	0.490289	0.484169	21665.3	14.7	21.8	2.4	53.4	17.6	20.3	12.2	16.1	14.1	5.3	31.4	1.4	26.8	28.3	27.3	0.3	55.8	12	10.4	23.4	53.3	91	1.8	39.1	17.3	18.25	27.9	14.2667	21.975	21.16	55.9	19.4
Romania	1997	ROM			3	0	1695.53	22.4635	39			-0.792882	-2.85412	-1.37684	-1.77147	4.40432	7084.56
Romania	1998	ROM			3	1.73735	1615.18	19.5233	40			-0.792882	-0.376258	-1.38398	-1.93252	4.54383	6759.25
Romania	1999	ROM			3	1.77107	1596.49	21.1091	41.8			-0.792882	-0.328162	-1.38564	-1.84566	4.79494	6688.63
Romania	2000	ROM			3	1.68293	1638.27	23.6019	42.8			-0.792882	-0.453868	-1.38193	-1.70912	4.93445	6837.94
Romania	2001	ROM			2.83333	1.83525	1757.23	28.373	42.3			-0.931362	-0.236633	-1.37135	-1.44778	4.8647	7329.26
Romania	2002	ROM	31.0467		2	1.88633	1868.83	32.3356	36.4	1.61947		-1.62374	-0.163779	-1.36143	-1.23074	4.0416	7819.24	50	10	29.4	36.3											20	0	50	15.4	17.9	16.7	80	100	0	40	0	30	32.85			20.66	65.5667	13.3333
Romania	2003	ROM	27.5733		2.29167	0.810677	1967.74	37.5915	35.7	1.19253		-1.38141	-1.69791	-1.35263	-0.942848	3.94395	8248.96	33.3	29.4	22.9	45.9											14	0	69.6	20.8	18.8	0	62.5	71.4	0	25	0	31.35	34.4			24.64	44.6333	8.33333
Romania	2004	ROM	33.6733		2.5	1.36153	2118.76	41.6791	31.6	1.94234		-1.20831	-0.912258	-1.3392	-0.718957	3.37197	8965.42	11.1	0	36.7	70.5											20.9	2.7	79.1	32.6	22.9	0	100	100	0	0	28.6	5.55	53.6			31.64	66.6667	9.53333
Romania	2005	ROM	43.468		2.5	1.05297	2239.55	45.8101	32.1	3.14628		-1.20831	-1.35234	-1.32846	-0.492685	3.44172	9361.3	38.9	30.8	24.1	59.8	60.9	63.6	52.2	60.9	63.6	60.9	33.3	0	100	100	8.9	0	77.8	14.3	16.7	0	70	100	0	50	0	34.85	41.95	60.35	58.325	23.54	56.6667	16.6667
Romania	2006	ROM	34.608		2.5	1.02704	2384.71	51.8195	30.5	2.05722		-1.20831	-1.38932	-1.31556	-0.163525	3.21851	10122.7	27.6	25	32.9	54.2	33.3	33.3	0	0	33.3	0	34.5	0	90.6	93.8	41	3	84.8	41.5	41	0	80	100	0	15.4	0	26.3	43.55	16.65	54.725	42.26	60	5.13333
Romania	2007	ROM	30.228		2.5	0.928446	2592.3	56.2886	29.5	1.51884		-1.20831	-1.52994	-1.2971	0.0812622	3.079	10750.4	33.3	19.2	11.9	26.2	25	25	0	0	25	0	23.3	0	80	80	26.7	0	75.5	35.5	27.4	0	66.7	100	0	50	25	26.25	19.05	12.5	45.825	33.02	55.5667	25
Romania	2008	ROM	27.972		2.5	0.976472	2831.81	62.2089	28.7	1.24154		-1.20831	-1.46145	-1.2758	0.405538	2.9674	11781.9	69.2	27.3	15.4	33.3	25	25	12.5	12.5	37.5	0	20	0	60	50	26.9	0	54.8	24.1	23.6	0	50	100	0	22.2	10	48.25	24.35	18.75	32.5	25.88	50	10.7333
Romania	2009	ROM	30.004	10.2		0.94489	2658.94	63.7662	29.1	1.49131	-1.45688		-1.50649	-1.29117	0.490837	3.0232	10797.1	29.4	33.3	11.1	34	30.8	30.8	30	46.2	38.5	30.8	10.5	0	32	64.7	18.2	0	60	10.6	13.6	0	71.4	100	0	41.7	12.5	31.35	22.55	34.5167	26.8	20.48	57.1333	18.0667
Romania	2010	ROM	36.8609	10.2		1.01797	2816.59	58.8358	30.1	2.33414	-1.45688		-1.40225	-1.27716	0.220783	3.16271	10921	30.8	36.4	13.3	39.1	62.5	55.6	60	70	50	40	29.4	0	70.6	70.6	24.2	0	82.6	12.1	20.6	0		80	0		0	33.6	26.2	56.35	42.65	27.9	40	0
Slovakia	1997	SVK			3	0.481326	5049.1	22.0598	9.2			-0.792882	-2.16764	-1.07865	-1.79358	0.247007	12037.6
Slovakia	1998	SVK			3.16667	0.475854	5258.88	24.4815	8.3			-0.654402	-2.17544	-1.06	-1.66094	0.121451	12545.7
Slovakia	1999	SVK		27.6	4	0.595892	5222.01	26.1401	7.4		1.21952	0.0379793	-2.00424	-1.06328	-1.57009	-0.004106	12537.7
Slovakia	2000	SVK			4	0.986429	5300.78	28.6258	6.7			0.0379793	-1.44724	-1.05627	-1.43394	-0.101761	12726.5
Slovakia	2001	SVK	18.6643	29.1	3.75	1.06162	5525.41	30.2494	6.1	0.0974438	1.45024	-0.169736	-1.34	-1.0363	-1.34501	-0.185465	13193.7	0	20	0	5.4											15.6		36.4	2.2	6.7	0	50	66.7	0	58.3	0	10	2.7			15.225	38.9	19.4333
Slovakia	2002	SVK	20.74	26.7	2.5	1.0613	5758.08	32.2026	6.2	0.352588	1.08109	-1.20831	-1.34046	-1.01561	-1.23802	-0.171515	13797.9	18.8	28.6	0	5.8											14.5	0.7	49.3	3.7	1.9	0	75	75	0	33.8	4	23.7	2.9			14.02	50	12.6
Slovakia	2003	SVK	19.04	27.6	2.5	1.89747	5753.45	33.9144	5.8	0.143626	1.21952	-1.20831	-0.147892	-1.01603	-1.14426	-0.227318	14455.3	11.1	0	0	8.2											20.2	0	53.6	5.9	0.4	0	60	91.7	0	34.5	0	5.55	4.1			16.02	50.5667	11.5
Slovakia	2004	SVK	24.7733	22.5	2.5	1.89124	6101.89	35.8807	5.1	0.84836	0.435059	-1.20831	-0.156777	-0.985044	-1.03656	-0.324973	15178.4	29.4	33.3	0.5	13.8											24	0	62.4	11.3	7.1	9.1	45.5	90.9	0	37.3	7	31.35	7.15			20.96	48.5	14.7667
Slovakia	2005	SVK	21.76	25.1	2.5	1.667	6583.58	40.0821	4.7	0.477965	0.83498	-1.20831	-0.476587	-0.942215	-0.806433	-0.380776	16174.8	0	40	0.9	16.3											14.4	0	58.8	7.5	8.2	0	33.3	100	0	40	7	20	8.6			17.78	44.4333	15.6667
Slovakia	2006	SVK		22.5	2.5	2.10423	7110.7	44.2809	4.4		0.435059	-1.20831	0.147	-0.895346	-0.576448	-0.422628	17510.4
Slovakia	2007	SVK		24.8	2.5	2.26105	7847.88	49.2363	4.2		0.788835	-1.20831	0.37066	-0.8298	-0.305019	-0.450529	19326.7
Slovakia	2008	SVK		23.4	2.5	2.24786	8001.3	52.3166	4		0.573493	-1.20831	0.351845	-0.816159	-0.136298	-0.478431	20402.9
Slovakia	2009	SVK		23.8		2.39625	7678.84	54.1565	3.6		0.635019		0.563479	-0.84483	-0.0355211	-0.534234	19353.9
Slovakia	2010	SVK		22.25		2.71767	7950.23	54.8426	3.2		0.396605		1.0219	-0.820699	0.0020565	-0.590036	20120.7
Slovenia	1997	SVN				1.95434	8880.29	36.0356	12				-0.0667815	-0.738003	-1.02807	0.637627	17413.9
Slovenia	1998	SVN				1.92396	9204.56	45.529	12				-0.110105	-0.70917	-0.508082	0.637627	18065.3
Slovenia	1999	SVN		19.8	4	1.90994	9694.16	52.3313	10.8		0.0197553	0.0379793	-0.130104	-0.665638	-0.135494	0.470219	19013.8
Slovenia	2000	SVN	15.375	18	4	2.15901	10051.6	55.4482	9.5	-0.306871	-0.257113	0.0379793	0.225124	-0.633853	0.0352275	0.288859	19766.3	24.3	13	3.1	21.1																						18.65	12.1
Slovenia	2001	SVN	18.7286	17.4	3.83333	2.29976	10346.5	60.8492	9.8	0.105346	-0.349403	-0.100501	0.425872	-0.607638	0.331061	0.330711	20315.3	19.9	17.8	0.8	19.6											8		44.5	2	0.3	0	50	64.3	0	35	0	18.85	10.2			13.7	38.1	11.6667
Slovenia	2002	SVN	18.9867	16.3	3	2.30019	10646.2	66.7021	9.7	0.13707	-0.518601	-0.792882	0.426484	-0.580989	0.651648	0.316761	21066.6	18.8	10.4	1.2	13.8											12	0	43.3	3.4	1.2	0	61.5	69.2	0	50	0	14.6	7.5			11.98	43.5667	16.6667
Slovenia	2003	SVN	20.3733	17	3	2.21217	10927.2	69.3175	8.4	0.307518	-0.410929	-0.792882	0.300945	-0.556002	0.794907	0.135401	21670.8	14.5	9.4	0	12.7											11.2	0	41.4	2.2	0.7	0	81.8	82.6	0	49.1	0	11.95	6.35			11.1	54.8	16.3667
Slovenia	2004	SVN	18.4133	16.7	3	2.15234	11356.7	72.6587	9.6	0.0665971	-0.457074	-0.792882	0.21561	-0.517816	0.977915	0.30281	22610.2	25.3	11.4	0.6	11.8											12.4	0	39.6	4.5	1.4	0	55.9	76.5	0	36.8	0	18.35	6.2			11.58	44.1333	12.2667
Slovenia	2005	SVN	17.48	16.3	3	2.21145	11829.3	79.5938	8.8	-0.0481271	-0.518601	-0.792882	0.299913	-0.475789	1.35778	0.191204	23475.6	10.6	11.1	0.3	10.3	21.1	28.9	10.5	13.2	18.4	15.8	14.1	0	16.7	19.2	12	0	42.1	3.8	1.7	0	46.7	93.3	0	46.1	1.1	10.85	5.3	17.9833	12.5	11.92	46.6667	15.7333
Slovenia	2006	SVN	17.572	14.7	3	2.13016	12439.5	82.9886	9.6	-0.0368185	-0.764706	-0.792882	0.18398	-0.421535	1.54373	0.30281	24769.6	18.6	12.7	0.3	7.1	18.1	20.8	8.3	5.6	15.5	12.5	21.4	0	19.3	24.1	15.2	0	44.4	6.6	1.7	6	54	86	0	40	1.1	15.65	3.7	13.4667	16.2	13.58	48.6667	13.7
Slovenia	2007	SVN	19.212	16	3	2.11945	13092.8	85.0329	10.2	0.164768	-0.564745	-0.792882	0.168697	-0.363452	1.6557	0.386514	26323.7	16.9	17	0.3	8.3	12.5	17	6.8	19.3	10.2	6.8	26.5	0	23.5	27.6	17.2	0	49.1	7.1	4.2	4.6	63.1	92.3	0	50	0	16.95	4.3	12.1	19.4	15.52	53.3333	16.6667
Slovenia	2008	SVN	19.644	15	3	2.17091	13449.8	85.9996	8.6	0.217869	-0.718561	-0.792882	0.242104	-0.331705	1.70865	0.163303	27225.5	15.3	15.8	1.1	7.2	21.1	24.2	13.7	15.8	12.9	6.3	25.5	0	22.9	26.1	16.9	0	49.4	6.8	4.2	13.2	56.6	96.1	0	40	0	15.55	4.15	15.6667	18.625	15.46	55.3	13.3333
Slovenia	2009	SVN	19.364	14.4		2.27093	12352.7	86.9252	9.1	0.183452	-0.810851		0.384745	-0.429253	1.75935	0.233056	24819.9	15	17.4	0.5	9.6	15.9	13.1	8.4	15	12.4	6.5	27	0.5	27.5	31.2	18.3	0	52.9	10.1	4.6	4.2	56.3	94.4	0	43.3	0	16.2	5.05	11.8833	21.55	17.18	51.6333	14.4333
Slovenia	2010	SVN	18.676	13.94		2.27656	12545.3	97.0534	8.8	0.0988838	-0.881606		0.392775	-0.412126	2.31411	0.191204	25052.9	15.5	17.2	0.2	12	14.7	9.5	5.3	19.1	8.6	3.2	25	0.5	23	22.4	19.3	0	48	8.8	6.6	1.7	66.1	94.9	0	43.1	2.2	16.35	6.1	10.0667	17.725	16.54	54.2333	15.1
Sweden	1997	SWE		14.6	6	1.14167	23984.7	49.5652	2.8		-0.780088	1.6997	-1.22583	0.605	-0.287007	-0.645839	25660.3
Sweden	1998	SWE	0	15.5	6	1.16029	25168.8	51.8748	2.6	-2.19675	-0.641653	1.6997	-1.19928	0.710284	-0.160501	-0.673741	26724.5	0	0		0																						0	0
Sweden	1999	SWE	1.35	15.8	6	1.17803	26478.5	63.6066	2.5	-2.03081	-0.595508	1.6997	-1.17398	0.826734	0.482096	-0.687692	27948	1.4	5.7	0	1							0			0												3.55	0.5		0
Sweden	2000	SWE	0.828571	15.5	6	1.24441	27635.1	67.107	2.4	-2.0949	-0.641653	1.6997	-1.07931	0.929573	0.673826	-0.701642	29145.5	2	3.2	0.1	0.5											0		0		0							2.6	0.3			0
Sweden	2001	SWE	9.3	15.8	5.91667	1.63049	27942.6	70.2539	2.3	-1.0536	-0.595508	1.63047	-0.528669	0.956921	0.846193	-0.715593	29434.3	2.8	4.6	0.3	0.9											3.7		26.5	0.9	0.3	0		71.4	0		0.2	3.7	0.6			7.85	35.7	0.1
Sweden	2002	SWE	9.49167	15.2	5.5	1.6691	28643.4	75.2801	2.1	-1.03004	-0.687798	1.28427	-0.473594	1.01923	1.1215	-0.743494	30067.2	2.4	5.6	0.1	0.6											5.1		24.9	0.4	0.3	0.6		73.1	0		0.8	4	0.35			7.675	36.85	0.4
Sweden	2003	SWE	10.95	14.7	5.5	1.55052	29685.6	81.4367	2.1	-0.850786	-0.764706	1.28427	-0.642715	1.1119	1.45872	-0.743494	30655.2	4.7	4.6	0.1	0.9											6.6		28.6	1	0.4	2.2	11.2	76.2	0	16.6	0.2	4.65	0.5			9.15	29.8667	5.6
Sweden	2004	SWE	10.2714	14.5	5	1.56935	30436.2	83.7867	2.1	-0.934195	-0.795469	0.868841	-0.615858	1.17864	1.58744	-0.743494	31828	3.2	5.3	0.3	0.7											7.6		23	1.2	0.7	1.2	7	77.7	0	15.6	0.3	4.25	0.5			8.125	28.6333	5.3
Sweden	2005	SWE	7.8	14.9	5	1.59406	31503.4	81.9587	2	-1.23798	-0.733943	0.868841	-0.580623	1.27352	1.48731	-0.757445	32703	3.6	5.7	0.1	1	9.1	6	4.7	17.5	0		4.9	0	1.4	1.4	6.3	0	26.1	1.3	1.3	0.8	4.3	72.8	0	18.9	0	4.65	0.55	7.46	1.925	7	25.9667	6.3
Sweden	2006	SWE	7.39167	15.3	5	1.57457	32856.3	79.2635	2	-1.28817	-0.672416	0.868841	-0.608418	1.39382	1.33969	-0.757445	33917	2.1	4.8	0.2	0.9	0.4	4.9	5.7	4.7	0.3		5.2	0	0.2	1.4	8	0	28.5	1.6	1.5	0.3	11.9	74.6	0.2	20	0	3.45	0.55	3.2	1.7	7.92	28.9333	6.73333
Sweden	2007	SWE	8.0875	15.5	5	1.5505	34029.4	74.9063	2.2	-1.20264	-0.641653	0.868841	-0.642752	1.49813	1.10103	-0.729544	34782.2	3	5.3	0.1	0.5	1.5	6.3	4.5	7.1	0		6.4	0	1.1	1.4	10.3	0	32.9	2.2	2.3	0	14.4	78.2	0	16.1	0.5	4.15	0.3	3.88	2.225	9.54	30.8667	5.53333
Sweden	2008	SWE	8.7375	14.6	5	1.58234	33955.2	70.8119	2.1	-1.12274	-0.780088	0.868841	-0.597337	1.49153	0.876761	-0.743494	34300.6	2	5.6	0.1	0.7	1.2	5.3	5.2	3.9	0.3		7	0	1.1	2.3	10.3	0	31.9	2.3	2.3	1.5	24.8	81.5	0	20.1	0.3	3.8	0.4	3.18	2.6	9.36	35.9333	6.8
Sweden	2009	SWE	8.42083	13.9		1.64968	31477.5	70.7817	2.2	-1.16167	-0.887759		-0.501294	1.27122	0.875103	-0.729544	32299.7	3.3	4.1	0.1	1	2.2	6.6	6.9	7.7	0.3		1.6	0	0.4	1.7	8.3	0	33.2	2.5	2.9	0.5	24.1	75.9	0	18.6	0.2	3.7	0.55	4.74	0.925	9.38	33.5	6.26667
Sweden	2010	SWE	8.33333	14.56		1.756	33171.1	73.7657	2.1	-1.17242	-0.78624		-0.349652	1.42181	1.03855	-0.743494	33995.9	3.8	4	0.1	0.5	1.1	6.3	2.9	4.5	0		4.7	0.3	1.2	1.7	10.8	0	34.7	2.7	2.6	0	22	80.6	0	15.2	0.3	3.9	0.3	2.96	1.975	10.16	34.2	5.16667
[truncated: 37 more columns]
